# Supplementary material for: MetaQTL: a package of new computational methods for the meta-analysis of QTL mapping experiments
Source: BMC Bioinformatics. 2007 Feb 8;8:49. doi: 10.1186/1471-2105-8-49 (PMC1808479; doi:10.1186/1471-2105-8-49)
Supplement: Additional File 7 — MetaQTL Package : jar file and tutorial. This Zip archive contains both the MetaQTL JAR file and the files of the tutorial. [file 1471-2105-8-49-S7.zip]

Archive with 1,798 entries (1,653 files):
- org.inra.metaqtl/
- org.inra.metaqtl/metaqtl.jar
- org.inra.metaqtl/Makefile.xml
- org.inra.metaqtl/HEADER
- org.inra.metaqtl/tutorial/
- org.inra.metaqtl/tutorial/CVS/
- org.inra.metaqtl/tutorial/CVS/Template
- org.inra.metaqtl/tutorial/CVS/Root
- org.inra.metaqtl/tutorial/CVS/Repository
- org.inra.metaqtl/tutorial/CVS/Entries
- org.inra.metaqtl/tutorial/experiments.csv
- org.inra.metaqtl/tutorial/genetic-map/
- org.inra.metaqtl/tutorial/genetic-map/CVS/
- org.inra.metaqtl/tutorial/genetic-map/CVS/Template
- org.inra.metaqtl/tutorial/genetic-map/CVS/Root
- org.inra.metaqtl/tutorial/genetic-map/CVS/Repository
- org.inra.metaqtl/tutorial/genetic-map/CVS/Entries
- org.inra.metaqtl/tutorial/genetic-map/Austin_1996.map
- org.inra.metaqtl/tutorial/genetic-map/Bohn_1996.map~
- org.inra.metaqtl/tutorial/genetic-map/Blanc_2003.map
- org.inra.metaqtl/tutorial/genetic-map/Bohn_1996.map
- org.inra.metaqtl/tutorial/genetic-map/Bohn_2000.map
- org.inra.metaqtl/tutorial/genetic-map/Bouchez_2002.map
- org.inra.metaqtl/tutorial/genetic-map/Cardinal_2001.map
- org.inra.metaqtl/tutorial/genetic-map/Charcosset_unpub.map
- org.inra.metaqtl/tutorial/genetic-map/Chardon_2005a.map
- org.inra.metaqtl/tutorial/genetic-map/Chardon_2005b.map
- org.inra.metaqtl/tutorial/genetic-map/Groh_1998.map
- org.inra.metaqtl/tutorial/genetic-map/IBM_2003.map
- org.inra.metaqtl/tutorial/genetic-map/Koester_1993a.map
- org.inra.metaqtl/tutorial/genetic-map/Koester_1993b.map
- org.inra.metaqtl/tutorial/genetic-map/Lubberstedt_1997.map
- org.inra.metaqtl/tutorial/genetic-map/Mechin_2001.map
- org.inra.metaqtl/tutorial/genetic-map/Moreau_1998.map
- org.inra.metaqtl/tutorial/genetic-map/Pioneer_1995.map
- org.inra.metaqtl/tutorial/genetic-map/Ragot_1995.map
- org.inra.metaqtl/tutorial/genetic-map/Rebai_1997.map
- org.inra.metaqtl/tutorial/genetic-map/Ribaut_1996.map
- org.inra.metaqtl/tutorial/genetic-map/Veldboom_1996.map
- org.inra.metaqtl/tutorial/genetic-map/Vladutu_1999.map
- org.inra.metaqtl/tutorial/genetic-map/Barierre_2005.map
- org.inra.metaqtl/tutorial/genetic-map/Poupard_2001.map
- org.inra.metaqtl/tutorial/genetic-map/Bohn_2000.map~
- org.inra.metaqtl/tutorial/genetic-map/Poupard.pl~
- org.inra.metaqtl/tutorial/genetic-map/Genetic_2005.map
- org.inra.metaqtl/tutorial/genetic-map/Poupard_2001.map~
- org.inra.metaqtl/tutorial/genetic-map/Bouty_2005.map
- org.inra.metaqtl/tutorial/genetic-map/Genetic_2005.map~
- org.inra.metaqtl/tutorial/genetic-map/Bouty_2005.map~
- org.inra.metaqtl/tutorial/marker_dictionary.csv
- org.inra.metaqtl/tutorial/qtl-map/
- org.inra.metaqtl/tutorial/qtl-map/CVS/
- org.inra.metaqtl/tutorial/qtl-map/CVS/Template
- org.inra.metaqtl/tutorial/qtl-map/CVS/Root
- org.inra.metaqtl/tutorial/qtl-map/CVS/Repository
- org.inra.metaqtl/tutorial/qtl-map/CVS/Entries
- org.inra.metaqtl/tutorial/qtl-map/Austin_1996.qtl
- org.inra.metaqtl/tutorial/qtl-map/formatQtl.pl~
- org.inra.metaqtl/tutorial/qtl-map/Barierre_2005.qtl
- org.inra.metaqtl/tutorial/qtl-map/Blanc_2003.qtl
- org.inra.metaqtl/tutorial/qtl-map/Bohn_1996.qtl
- org.inra.metaqtl/tutorial/qtl-map/Bohn_2000.qtl
- org.inra.metaqtl/tutorial/qtl-map/Bouchez_2002.qtl
- org.inra.metaqtl/tutorial/qtl-map/Bouty_2005.qtl
- org.inra.metaqtl/tutorial/qtl-map/Cardinal_2001.qtl
- org.inra.metaqtl/tutorial/qtl-map/Charcosset_unpub.qtl
- org.inra.metaqtl/tutorial/qtl-map/Chardon_2005a.qtl
- org.inra.metaqtl/tutorial/qtl-map/Chardon_2005b.qtl
- org.inra.metaqtl/tutorial/qtl-map/Groh_1998.qtl
- org.inra.metaqtl/tutorial/qtl-map/Koester_1993a.qtl
- org.inra.metaqtl/tutorial/qtl-map/Koester_1993b.qtl
- org.inra.metaqtl/tutorial/qtl-map/Lubberstedt_1997.qtl
- org.inra.metaqtl/tutorial/qtl-map/Mechin_2001.qtl
- org.inra.metaqtl/tutorial/qtl-map/Moreau_1998.qtl
- org.inra.metaqtl/tutorial/qtl-map/Pioneer_1995.qtl
- org.inra.metaqtl/tutorial/qtl-map/QTL.csv~
- org.inra.metaqtl/tutorial/qtl-map/Poupard_2001.qtl
- org.inra.metaqtl/tutorial/qtl-map/Ragot_1995.qtl
- org.inra.metaqtl/tutorial/qtl-map/Rebai_1997.qtl
- org.inra.metaqtl/tutorial/qtl-map/Ribaut_1996.qtl
- org.inra.metaqtl/tutorial/qtl-map/Veldboom_1996.qtl
- org.inra.metaqtl/tutorial/qtl-map/Vladutu_1999.qtl
- org.inra.metaqtl/tutorial/ref-map/
- org.inra.metaqtl/tutorial/ref-map/genetic_2005.txt
- org.inra.metaqtl/tutorial/ref-map/CVS/
- org.inra.metaqtl/tutorial/ref-map/CVS/Template
- org.inra.metaqtl/tutorial/ref-map/CVS/Root
- org.inra.metaqtl/tutorial/ref-map/CVS/Repository
- org.inra.metaqtl/tutorial/ref-map/CVS/Entries
- org.inra.metaqtl/tutorial/trait_ontology.csv
- org.inra.metaqtl/lib-bin/
- org.inra.metaqtl/lib-bin/org/
- org.inra.metaqtl/lib-bin/org/apache/
- org.inra.metaqtl/lib-bin/org/apache/bcel/
- org.inra.metaqtl/lib-bin/org/apache/bcel/classfile/
- org.inra.metaqtl/lib-bin/org/apache/bcel/classfile/AccessFlags.class
- org.inra.metaqtl/lib-bin/org/apache/bcel/classfile/Attribute.class
- org.inra.metaqtl/lib-bin/org/apache/bcel/classfile/AttributeReader.class
- org.inra.metaqtl/lib-bin/org/apache/bcel/classfile/ClassFormatException.class
- org.inra.metaqtl/lib-bin/org/apache/bcel/classfile/ClassParser.class
- org.inra.metaqtl/lib-bin/org/apache/bcel/classfile/Code.class
- org.inra.metaqtl/lib-bin/org/apache/bcel/classfile/CodeException.class
- org.inra.metaqtl/lib-bin/org/apache/bcel/classfile/Constant.class
- org.inra.metaqtl/lib-bin/org/apache/bcel/classfile/ConstantClass.class
- org.inra.metaqtl/lib-bin/org/apache/bcel/classfile/ConstantCP.class
- org.inra.metaqtl/lib-bin/org/apache/bcel/classfile/ConstantDouble.class
- org.inra.metaqtl/lib-bin/org/apache/bcel/classfile/ConstantFieldref.class
- org.inra.metaqtl/lib-bin/org/apache/bcel/classfile/ConstantFloat.class
- org.inra.metaqtl/lib-bin/org/apache/bcel/classfile/ConstantInteger.class
- org.inra.metaqtl/lib-bin/org/apache/bcel/classfile/ConstantInterfaceMethodref.class
- org.inra.metaqtl/lib-bin/org/apache/bcel/classfile/ConstantLong.class
- org.inra.metaqtl/lib-bin/org/apache/bcel/classfile/ConstantMethodref.class
- org.inra.metaqtl/lib-bin/org/apache/bcel/classfile/ConstantNameAndType.class
- org.inra.metaqtl/lib-bin/org/apache/bcel/classfile/ConstantObject.class
- org.inra.metaqtl/lib-bin/org/apache/bcel/classfile/ConstantPool.class
- org.inra.metaqtl/lib-bin/org/apache/bcel/classfile/ConstantString.class
- org.inra.metaqtl/lib-bin/org/apache/bcel/classfile/ConstantUtf8.class
- org.inra.metaqtl/lib-bin/org/apache/bcel/classfile/ConstantValue.class
- org.inra.metaqtl/lib-bin/org/apache/bcel/classfile/Deprecated.class
- org.inra.metaqtl/lib-bin/org/apache/bcel/classfile/DescendingVisitor.class
- org.inra.metaqtl/lib-bin/org/apache/bcel/classfile/EmptyVisitor.class
- org.inra.metaqtl/lib-bin/org/apache/bcel/classfile/ExceptionTable.class
- org.inra.metaqtl/lib-bin/org/apache/bcel/classfile/Field.class
- org.inra.metaqtl/lib-bin/org/apache/bcel/classfile/FieldOrMethod.class
- org.inra.metaqtl/lib-bin/org/apache/bcel/classfile/InnerClass.class
- org.inra.metaqtl/lib-bin/org/apache/bcel/classfile/InnerClasses.class
- org.inra.metaqtl/lib-bin/org/apache/bcel/classfile/JavaClass.class
- org.inra.metaqtl/lib-bin/org/apache/bcel/classfile/LineNumber.class
- org.inra.metaqtl/lib-bin/org/apache/bcel/classfile/LineNumberTable.class
- org.inra.metaqtl/lib-bin/org/apache/bcel/classfile/LocalVariable.class
- org.inra.metaqtl/lib-bin/org/apache/bcel/classfile/LocalVariableTable.class
- org.inra.metaqtl/lib-bin/org/apache/bcel/classfile/Method.class
- org.inra.metaqtl/lib-bin/org/apache/bcel/classfile/Node.class
- org.inra.metaqtl/lib-bin/org/apache/bcel/classfile/PMGClass.class
- org.inra.metaqtl/lib-bin/org/apache/bcel/classfile/Signature$MyByteArrayInputStream.class
- org.inra.metaqtl/lib-bin/org/apache/bcel/classfile/Signature.class
- org.inra.metaqtl/lib-bin/org/apache/bcel/classfile/SourceFile.class
- org.inra.metaqtl/lib-bin/org/apache/bcel/classfile/StackMap.class
- org.inra.metaqtl/lib-bin/org/apache/bcel/classfile/StackMapEntry.class
- org.inra.metaqtl/lib-bin/org/apache/bcel/classfile/StackMapType.class
- org.inra.metaqtl/lib-bin/org/apache/bcel/classfile/Synthetic.class
- org.inra.metaqtl/lib-bin/org/apache/bcel/classfile/Unknown.class
- org.inra.metaqtl/lib-bin/org/apache/bcel/classfile/Utility$JavaReader.class
- org.inra.metaqtl/lib-bin/org/apache/bcel/classfile/Utility$JavaWriter.class
- org.inra.metaqtl/lib-bin/org/apache/bcel/classfile/Utility.class
- org.inra.metaqtl/lib-bin/org/apache/bcel/classfile/Visitor.class
- org.inra.metaqtl/lib-bin/org/apache/bcel/classfile/CVS/
- org.inra.metaqtl/lib-bin/org/apache/bcel/classfile/CVS/Template
- org.inra.metaqtl/lib-bin/org/apache/bcel/classfile/CVS/Root
- org.inra.metaqtl/lib-bin/org/apache/bcel/classfile/CVS/Repository
- org.inra.metaqtl/lib-bin/org/apache/bcel/classfile/CVS/Entries
- org.inra.metaqtl/lib-bin/org/apache/bcel/generic/
- org.inra.metaqtl/lib-bin/org/apache/bcel/generic/AALOAD.class
- org.inra.metaqtl/lib-bin/org/apache/bcel/generic/AASTORE.class
- org.inra.metaqtl/lib-bin/org/apache/bcel/generic/ACONST_NULL.class
- org.inra.metaqtl/lib-bin/org/apache/bcel/generic/AllocationInstruction.class
- org.inra.metaqtl/lib-bin/org/apache/bcel/generic/ALOAD.class
- org.inra.metaqtl/lib-bin/org/apache/bcel/generic/ANEWARRAY.class
- org.inra.metaqtl/lib-bin/org/apache/bcel/generic/ARETURN.class
- org.inra.metaqtl/lib-bin/org/apache/bcel/generic/ArithmeticInstruction.class
- org.inra.metaqtl/lib-bin/org/apache/bcel/generic/ArrayInstruction.class
- org.inra.metaqtl/lib-bin/org/apache/bcel/generic/ARRAYLENGTH.class
- org.inra.metaqtl/lib-bin/org/apache/bcel/generic/ArrayType.class
- org.inra.metaqtl/lib-bin/org/apache/bcel/generic/ASTORE.class
- org.inra.metaqtl/lib-bin/org/apache/bcel/generic/ATHROW.class
- org.inra.metaqtl/lib-bin/org/apache/bcel/generic/BALOAD.class
- org.inra.metaqtl/lib-bin/org/apache/bcel/generic/BasicType.class
- org.inra.metaqtl/lib-bin/org/apache/bcel/generic/BASTORE.class
- org.inra.metaqtl/lib-bin/org/apache/bcel/generic/BIPUSH.class
- org.inra.metaqtl/lib-bin/org/apache/bcel/generic/BranchHandle.class
- org.inra.metaqtl/lib-bin/org/apache/bcel/generic/BranchInstruction.class
- org.inra.metaqtl/lib-bin/org/apache/bcel/generic/BREAKPOINT.class
- org.inra.metaqtl/lib-bin/org/apache/bcel/generic/CALOAD.class
- org.inra.metaqtl/lib-bin/org/apache/bcel/generic/CASTORE.class
- org.inra.metaqtl/lib-bin/org/apache/bcel/generic/CHECKCAST.class
- org.inra.metaqtl/lib-bin/org/apache/bcel/generic/ClassGen.class
- org.inra.metaqtl/lib-bin/org/apache/bcel/generic/ClassGenException.class
- org.inra.metaqtl/lib-bin/org/apache/bcel/generic/ClassObserver.class
- org.inra.metaqtl/lib-bin/org/apache/bcel/generic/CodeExceptionGen.class
- org.inra.metaqtl/lib-bin/org/apache/bcel/generic/CompoundInstruction.class
- org.inra.metaqtl/lib-bin/org/apache/bcel/generic/ConstantPoolGen$Index.class
- org.inra.metaqtl/lib-bin/org/apache/bcel/generic/ConstantPoolGen.class
- org.inra.metaqtl/lib-bin/org/apache/bcel/generic/ConstantPushInstruction.class
- org.inra.metaqtl/lib-bin/org/apache/bcel/generic/ConversionInstruction.class
- org.inra.metaqtl/lib-bin/org/apache/bcel/generic/CPInstruction.class
- org.inra.metaqtl/lib-bin/org/apache/bcel/generic/D2F.class
- org.inra.metaqtl/lib-bin/org/apache/bcel/generic/D2I.class
- org.inra.metaqtl/lib-bin/org/apache/bcel/generic/D2L.class
- org.inra.metaqtl/lib-bin/org/apache/bcel/generic/DADD.class
- org.inra.metaqtl/lib-bin/org/apache/bcel/generic/DALOAD.class
- org.inra.metaqtl/lib-bin/org/apache/bcel/generic/DASTORE.class
- org.inra.metaqtl/lib-bin/org/apache/bcel/generic/DCMPG.class
- org.inra.metaqtl/lib-bin/org/apache/bcel/generic/DCMPL.class
- org.inra.metaqtl/lib-bin/org/apache/bcel/generic/DCONST.class
- org.inra.metaqtl/lib-bin/org/apache/bcel/generic/DDIV.class
- org.inra.metaqtl/lib-bin/org/apache/bcel/generic/DLOAD.class
- org.inra.metaqtl/lib-bin/org/apache/bcel/generic/DMUL.class
- org.inra.metaqtl/lib-bin/org/apache/bcel/generic/DNEG.class
- org.inra.metaqtl/lib-bin/org/apache/bcel/generic/DREM.class
- org.inra.metaqtl/lib-bin/org/apache/bcel/generic/DRETURN.class
- org.inra.metaqtl/lib-bin/org/apache/bcel/generic/DSTORE.class
- org.inra.metaqtl/lib-bin/org/apache/bcel/generic/DSUB.class
- org.inra.metaqtl/lib-bin/org/apache/bcel/generic/DUP.class
- org.inra.metaqtl/lib-bin/org/apache/bcel/generic/DUP2.class
- org.inra.metaqtl/lib-bin/org/apache/bcel/generic/DUP2_X1.class
- org.inra.metaqtl/lib-bin/org/apache/bcel/generic/DUP2_X2.class
- org.inra.metaqtl/lib-bin/org/apache/bcel/generic/DUP_X1.class
- org.inra.metaqtl/lib-bin/org/apache/bcel/generic/DUP_X2.class
- org.inra.metaqtl/lib-bin/org/apache/bcel/generic/EmptyVisitor.class
- org.inra.metaqtl/lib-bin/org/apache/bcel/generic/ExceptionThrower.class
- org.inra.metaqtl/lib-bin/org/apache/bcel/generic/F2D.class
- org.inra.metaqtl/lib-bin/org/apache/bcel/generic/F2I.class
- org.inra.metaqtl/lib-bin/org/apache/bcel/generic/F2L.class
- org.inra.metaqtl/lib-bin/org/apache/bcel/generic/FADD.class
- org.inra.metaqtl/lib-bin/org/apache/bcel/generic/FALOAD.class
- org.inra.metaqtl/lib-bin/org/apache/bcel/generic/FASTORE.class
- org.inra.metaqtl/lib-bin/org/apache/bcel/generic/FCMPG.class
- org.inra.metaqtl/lib-bin/org/apache/bcel/generic/FCMPL.class
- org.inra.metaqtl/lib-bin/org/apache/bcel/generic/FCONST.class
- org.inra.metaqtl/lib-bin/org/apache/bcel/generic/FDIV.class
- org.inra.metaqtl/lib-bin/org/apache/bcel/generic/FieldGen.class
- org.inra.metaqtl/lib-bin/org/apache/bcel/generic/FieldGenOrMethodGen.class
- org.inra.metaqtl/lib-bin/org/apache/bcel/generic/FieldInstruction.class
- org.inra.metaqtl/lib-bin/org/apache/bcel/generic/FieldObserver.class
- org.inra.metaqtl/lib-bin/org/apache/bcel/generic/FieldOrMethod.class
- org.inra.metaqtl/lib-bin/org/apache/bcel/generic/FLOAD.class
- org.inra.metaqtl/lib-bin/org/apache/bcel/generic/FMUL.class
- org.inra.metaqtl/lib-bin/org/apache/bcel/generic/FNEG.class
- org.inra.metaqtl/lib-bin/org/apache/bcel/generic/FREM.class
- org.inra.metaqtl/lib-bin/org/apache/bcel/generic/FRETURN.class
- org.inra.metaqtl/lib-bin/org/apache/bcel/generic/FSTORE.class
- org.inra.metaqtl/lib-bin/org/apache/bcel/generic/FSUB.class
- org.inra.metaqtl/lib-bin/org/apache/bcel/generic/GETFIELD.class
- org.inra.metaqtl/lib-bin/org/apache/bcel/generic/GETSTATIC.class
- org.inra.metaqtl/lib-bin/org/apache/bcel/generic/GOTO.class
- org.inra.metaqtl/lib-bin/org/apache/bcel/generic/GotoInstruction.class
- org.inra.metaqtl/lib-bin/org/apache/bcel/generic/GOTO_W.class
- org.inra.metaqtl/lib-bin/org/apache/bcel/generic/I2B.class
- org.inra.metaqtl/lib-bin/org/apache/bcel/generic/I2C.class
- org.inra.metaqtl/lib-bin/org/apache/bcel/generic/I2D.class
- org.inra.metaqtl/lib-bin/org/apache/bcel/generic/I2F.class
- org.inra.metaqtl/lib-bin/org/apache/bcel/generic/I2L.class
- org.inra.metaqtl/lib-bin/org/apache/bcel/generic/I2S.class
- org.inra.metaqtl/lib-bin/org/apache/bcel/generic/IADD.class
- org.inra.metaqtl/lib-bin/org/apache/bcel/generic/IALOAD.class
- org.inra.metaqtl/lib-bin/org/apache/bcel/generic/IAND.class
- org.inra.metaqtl/lib-bin/org/apache/bcel/generic/IASTORE.class
- org.inra.metaqtl/lib-bin/org/apache/bcel/generic/ICONST.class
- org.inra.metaqtl/lib-bin/org/apache/bcel/generic/IDIV.class
- org.inra.metaqtl/lib-bin/org/apache/bcel/generic/IFEQ.class
- org.inra.metaqtl/lib-bin/org/apache/bcel/generic/IFGE.class
- org.inra.metaqtl/lib-bin/org/apache/bcel/generic/IFGT.class
- org.inra.metaqtl/lib-bin/org/apache/bcel/generic/IfInstruction.class
- org.inra.metaqtl/lib-bin/org/apache/bcel/generic/IFLE.class
- org.inra.metaqtl/lib-bin/org/apache/bcel/generic/IFLT.class
- org.inra.metaqtl/lib-bin/org/apache/bcel/generic/IFNE.class
- org.inra.metaqtl/lib-bin/org/apache/bcel/generic/IFNONNULL.class
- org.inra.metaqtl/lib-bin/org/apache/bcel/generic/IFNULL.class
- org.inra.metaqtl/lib-bin/org/apache/bcel/generic/IF_ACMPEQ.class
- org.inra.metaqtl/lib-bin/org/apache/bcel/generic/IF_ACMPNE.class
- org.inra.metaqtl/lib-bin/org/apache/bcel/generic/IF_ICMPEQ.class
- org.inra.metaqtl/lib-bin/org/apache/bcel/generic/IF_ICMPGE.class
- org.inra.metaqtl/lib-bin/org/apache/bcel/generic/IF_ICMPGT.class
- org.inra.metaqtl/lib-bin/org/apache/bcel/generic/IF_ICMPLE.class
- org.inra.metaqtl/lib-bin/org/apache/bcel/generic/IF_ICMPLT.class
- org.inra.metaqtl/lib-bin/org/apache/bcel/generic/IF_ICMPNE.class
- org.inra.metaqtl/lib-bin/org/apache/bcel/generic/IINC.class
- org.inra.metaqtl/lib-bin/org/apache/bcel/generic/ILOAD.class
- org.inra.metaqtl/lib-bin/org/apache/bcel/generic/IMPDEP1.class
- org.inra.metaqtl/lib-bin/org/apache/bcel/generic/IMPDEP2.class
- org.inra.metaqtl/lib-bin/org/apache/bcel/generic/IMUL.class
- org.inra.metaqtl/lib-bin/org/apache/bcel/generic/IndexedInstruction.class
- org.inra.metaqtl/lib-bin/org/apache/bcel/generic/INEG.class
- org.inra.metaqtl/lib-bin/org/apache/bcel/generic/INSTANCEOF.class
- org.inra.metaqtl/lib-bin/org/apache/bcel/generic/Instruction.class
- org.inra.metaqtl/lib-bin/org/apache/bcel/generic/InstructionComparator$1.class
- org.inra.metaqtl/lib-bin/org/apache/bcel/generic/InstructionComparator.class
- org.inra.metaqtl/lib-bin/org/apache/bcel/generic/InstructionConstants$Clinit.class
- org.inra.metaqtl/lib-bin/org/apache/bcel/generic/InstructionConstants.class
- org.inra.metaqtl/lib-bin/org/apache/bcel/generic/InstructionFactory$MethodObject.class
- org.inra.metaqtl/lib-bin/org/apache/bcel/generic/InstructionFactory.class
- org.inra.metaqtl/lib-bin/org/apache/bcel/generic/InstructionHandle.class
- org.inra.metaqtl/lib-bin/org/apache/bcel/generic/InstructionList$1.class
- org.inra.metaqtl/lib-bin/org/apache/bcel/generic/InstructionList.class
- org.inra.metaqtl/lib-bin/org/apache/bcel/generic/InstructionListObserver.class
- org.inra.metaqtl/lib-bin/org/apache/bcel/generic/InstructionTargeter.class
- org.inra.metaqtl/lib-bin/org/apache/bcel/generic/InvokeInstruction.class
- org.inra.metaqtl/lib-bin/org/apache/bcel/generic/INVOKEINTERFACE.class
- org.inra.metaqtl/lib-bin/org/apache/bcel/generic/INVOKESPECIAL.class
- org.inra.metaqtl/lib-bin/org/apache/bcel/generic/INVOKESTATIC.class
- org.inra.metaqtl/lib-bin/org/apache/bcel/generic/INVOKEVIRTUAL.class
- org.inra.metaqtl/lib-bin/org/apache/bcel/generic/IOR.class
- org.inra.metaqtl/lib-bin/org/apache/bcel/generic/IREM.class
- org.inra.metaqtl/lib-bin/org/apache/bcel/generic/IRETURN.class
- org.inra.metaqtl/lib-bin/org/apache/bcel/generic/ISHL.class
- org.inra.metaqtl/lib-bin/org/apache/bcel/generic/ISHR.class
- org.inra.metaqtl/lib-bin/org/apache/bcel/generic/ISTORE.class
- org.inra.metaqtl/lib-bin/org/apache/bcel/generic/ISUB.class
- org.inra.metaqtl/lib-bin/org/apache/bcel/generic/IUSHR.class
- org.inra.metaqtl/lib-bin/org/apache/bcel/generic/IXOR.class
[truncated: 1,498 more entries]
