# Supplementary material for: MetaQTL: a package of new computational methods for the meta-analysis of QTL mapping experiments
Source: BMC Bioinformatics. 2007 Feb 8;8:49. doi: 10.1186/1471-2105-8-49 (PMC1808479; doi:10.1186/1471-2105-8-49)
Supplement: Additional File 7 — MetaQTL Package : jar file and tutorial. This Zip archive contains both the MetaQTL JAR file and the files of the tutorial. [file 1471-2105-8-49-S7.zip › org.inra.metaqtl/Makefile.xml]

<?xml version="1.0" encoding="ISO-8859-1" ?>

<!-- *********************************
	    Makefile for the org.inra.metaqtl
	  ********************************* --> 
	  
<project name="org.inra.metaqtl" default="org.inra.metaqtl">

	
		
	<!-- *********************************
	     *         PROPERTIES            *    
	     ********************************* --> 
	
	<!-- ****** Project properties (change) *******-->  
	<property name="project_directory"       location="."/>
	<property name="project_name"            value="org.inra.metaqtl"/>
	
	
	<!-- ****** Project properties (don't change) *******-->  
	<property name="build"      value=   "."/>		
	<property name="bin"        value=   "bin"/>
	<property name="doc"        value=   "doc"/>
	<property name="src"        value=   "src"/>
	<property name="ant"        value=   "ant"/>
	<property name="lib"        value=   "lib"/>
	<property name="lib-bin"    value=   "lib-bin"/>
	<property name="distrib"    value=   "${build}"/>
	<property name="Makefile.ant" value=   "Makefile.xml"/>
	
	<property name="org.inra.metaqtl" location="src"/>
	
	<!-- ******  Jar  Properties  *******-->	
	
	<property name="names"      value="Jean Baptiste Veyrieras"/>
	<property name="vendor"     value="INRA"/>
	<property name="version"    value="1.0"/>
	<property name="title"      value="MetaQTL"/>
	
	
	<!-- ******  JibX  Properties  *******-->	
	<property name="jibx_binding"     value="src/org/metaqtl/bio/entity/factory/binding.xml"/>
	<property name="jibx_compile"     value="org.jibx.binding.Compile"/> 
 	
 	
	<!-- *********************************
	     *        END PROPERTIES         *    
	     ********************************* --> 
	
	<!-- *********************************
	     *     Building all project      *    
	     ********************************* --> 
	<target depends="jar" description="Complete generation" name="org.inra.metaqtl">
		
		<!-- copying ${Makefile.ant} into thalia distribution -->
		<echo message="Saving ${Makefile.ant} into distribution directory !!"/>
		<copy file="${Makefile.ant}" todir="${ant}"/>		
		
		<!-- copying java source into Thalia project directory -->
		<echo message="Saving source !!"/>
		<copy todir="${src}">
			<fileset dir="${org.inra.metaqtl}"/>     
		</copy>
		
		<!-- copying all externals jars into Thalia project directory -->				
		<echo message="Saving externals jars !!"/>		
		<copy todir="${lib}">
    		<fileset dir="${lib}" includes="*.jar"/>
  		</copy>
		
		<echo message="Building all project !!"/>
	</target>
	
	
	<!-- ***********************************
	     *       Initialisation            *
	     *  File numerobuild.txt contains  *     
	     *  number of compilations, you    *
	     *  can use this number to write   *
	     *	unique name	of jar(4 example)  *	    
	     *********************************** --> 
	     
	<target name="init" description="Initialisation">
		<tstamp/>
		<buildnumber file="numerobuild.txt" />
 		<echo message="Number g�n�ration : ${build.number} of ${TODAY}"/>
 			<echo message="org.inra.metaqtl path : ${org.inra.metaqtl}"/>
 			<echo message="Build path : ${bin}"/>
 			<echo message="Doc path: ${doc}"/>
 			<echo message="Distribution directory : ${distrib}"/>
	</target>
	
	<!-- *********************************
	     *     Project compilation,      *  
	     *     compile all classes       *    
	     ********************************* --> 
	
	<target name="compilation" depends="init" description="Compilation">
		<mkdir dir="${bin}"/> <!-- Create the bin directory -->
	
		
		<!-- org.inra.metaqtl Compilation -->	
		<echo message="org.inra.metaqtl"/>
		<javac srcdir="${org.inra.metaqtl}" destdir="${bin}">
			<classpath>
 				<pathelement path="${java.class.path}"/>
 				<fileset dir="${lib}">
        			<include name="xpp3.jar"/> 
      			<include name="bcel.jar"/> 
      			<include name="jakarta-regexp.jar"/> 
      			</fileset>				
			</classpath>
		</javac>
	</target>
	
	<!-- *********************************
	     *     JiBX compilation,         *  
	     * create jibx classes with the  *
	     * beans reading xml files       *    
	     ********************************* --> 
		<target name="jibx" depends="compilation" description="jibx compilation">
		
		<!-- second binding.xml -->		
		<echo message="Compile ${jibx_binding}"/>
		<java classname="${jibx_compile}" fork="true">
			<arg value="${jibx_binding}"/>
			<classpath>
				<fileset dir="${lib}">
        			<include name="jibx-bind.jar"/>        			
      			<include name="jibx-extras.jar"/>  
      			<include name="jibx-run.jar"/>
      			<include name="bcel.jar"/> 
      		</fileset>
      		<pathelement location="${bin}"/>
			</classpath>
		</java>
		
	</target>
		
		
    <!-- ***************************
	     *        JAR Creation,    *  
	     *************************** --> 
	
	<target name="jar" depends="jibx" description="generate the distribution" >
		
		<mkdir dir="${distrib}"/> <!-- Create the distribution directory -->
		
		<echo message="creating jar(text mod)"/>
		
		<!-- copying java source into Thalia project directory -->
		
		<echo message="Copying .class dependencies !!"/>
		<copy todir="${bin}">
			<fileset dir="${lib-bin}/"/>
		</copy>
		
		<!-- <jar jarfile="${distrib}/org.inra.metaqtl-${DSTAMP}_${build.number}.jar" basedir="${bin}" compress="true" > -->
		<jar jarfile="${distrib}/metaqtl.jar" basedir="${bin}" compress="true" >	
		<manifest>
				<attribute name="Built-By" value="${names}"/>
				<section name="common">
					<attribute name="Specification-Title" value="${title}"/>
					<attribute name="Specification-Version" value="${version}"/>
					<attribute name="Specification-Vendor" value="${vendor}"/>
				</section>
			</manifest>
		</jar>
		
	</target>
	
	
	<!-- *****************************
	     *         JavaDoc           *  
	     ***************************** --> 
	
	<target name="doc" depends="jibx" description="Javadoc generation">
		<javadoc destdir="${doc}" author="true" version="true" use="true" package="true">
			<fileset dir = "${org.inra.metaqtl}">
				<include name="**/*.java"/>
			</fileset>
			
 			<classpath>
 				<pathelement path="${java.class.path}"/>
 			</classpath>
		</javadoc>
	</target>  
	
	<!-- *****************************
	     *        Clean directory    *  
	     ***************************** --> 
	
	 <target description="clean up" name="clean">
		<!-- Delete the ${build} and ${dist} directory trees -->
		<echo message="DELETE  ${build}"/>
		<delete dir="${build}"/>
	</target>

</project>
