# Supplementary material for: MetaQTL: a package of new computational methods for the meta-analysis of QTL mapping experiments
Source: BMC Bioinformatics. 2007 Feb 8;8:49. doi: 10.1186/1471-2105-8-49 (PMC1808479; doi:10.1186/1471-2105-8-49)
Supplement: Additional File 7 — MetaQTL Package : jar file and tutorial. This Zip archive contains both the MetaQTL JAR file and the files of the tutorial. [file 1471-2105-8-49-S7.zip › org.inra.metaqtl/tutorial/experiments.csv]

map	mapping.function	mapping.unit	mapping.expansion	mapping.cross	cross.name	cross.type	cross.size
Barierre_2005	haldane	cM	0	RI1	F838xF286	RI1	242
Blanc_2003	haldane	cM	0	SF2	DexF283xF810xF9005	SF2	299
Bohn_1996	haldane	cM	0	SF2	CML131xCML67	SF2	215
Bohn_2000	haldane	cM	0	SF2	DO6xD408	SF2	226
Bouchez_2002	haldane	cM	0	BC	F2xMBS847	BC	217
Cardinal_2001	haldane	cM	0	RI1	B73xB52	RI1	200
Charcosset_unpub	haldane	cM	0	RI1	F2xF252	RI1	129
Chardon_2005a	haldane	cM	0	SF3	F7pxF2	SF3	150
Chardon_2005b	haldane	cM	0	SF3	F7pxGaspe	SF3	150
Groh_1998	haldane	cM	0	RI1	CML131xCML67	RI1	166
Lubberstedt_1997	haldane	cM	0	SF2	KW1265xD146	SF2	380
Mechin_2001	haldane	cM	0	SF5	F2xMBS847	SF5	100
Moreau_1998	haldane	cM	0	SF3	F2xF252	SF3	300
Pioneer_1995	haldane	cM	0	SF4	unknown	SF4	976
Poupard_2001	haldane	cM	0	SF6	F2xMBS847	SF6	86
Rebai_1997	haldane	cM	0	SF2	EuropeanxAmerican	SF2	1200
Ribaut_1996	haldane	cM	0	SF2	Tropical	SF2	272
Vladutu_1999	haldane	cM	0	SF2	E20xN28	SF2	88
