# Supplementary material for: MetaQTL: a package of new computational methods for the meta-analysis of QTL mapping experiments
Source: BMC Bioinformatics. 2007 Feb 8;8:49. doi: 10.1186/1471-2105-8-49 (PMC1808479; doi:10.1186/1471-2105-8-49)
Supplement: Additional File 7 — MetaQTL Package : jar file and tutorial. This Zip archive contains both the MetaQTL JAR file and the files of the tutorial. [file 1471-2105-8-49-S7.zip › org.inra.metaqtl/tutorial/genetic-map/Austin_1996.map]

group	marker	position
1	umc94a	0
1	umc164c	2.5
1	umc157a(chn)	37.8
1	npi234a	68.9
1	p1	82.1
1	isu61a	93.9
1	isu98b	101.1
1	isu81	108.1
1	isu73	114.9
1	npi429	132.9
1	bnl7.08b	160.7
1	npi236	169.6
1	umc37a	177.1
1	an2.6	184.4
1	isu18	210.1
1	isu6	218.2
1	umc86a	246.4
1	bnl6.32	254.7
2	umc53a	0
2	umc78	34.7
2	umc34	57.2
2	php10012	72.7
2	npi565b	77.4
2	agp1	85.5
2	npi565a	86.1
2	emp2	86.4
2	umc98a	92.5
2	umc4a	119.8
2	bnl8.44b	142.1
3	bnl8.15	0
3	umc121	16.7
3	bnl8.35a	51.3
3	umc29d	55.3
3	umc175	67.9
3	umc18a(psaN)	75.5
3	umc26a	80.2
3	umc165a	99.9
3	bnl3.18	139.5
3	isu1	149.1
3	sh2	176.3
4	umc123	0
4	php20713a	10.9
4	bnl15.45	59.3
4	bt2	61.1
4	isu136a	97.4
4	npi292	118.3
4	bnl7.65	125.2
4	npi410	133.1
4	php10025	139.1
4	isu77	165.8
4	umc111a(psy)	183.5
5	umc86b	0
5	bnl6.25a	7.4
5	umc72a	26.5
5	umc27a	54.8
5	umc166a	63.5
5	bnl10.06	73.2
5	bt1	78.5
5	bnl10.12	103.6
5	bnl5.40	109.6
5	umc51a	112.8
5	ren1	121.6
5	umc68a	133.3
6	npi235a	0
6	pl1	55.5
6	umc21	67
6	bnl5.47a	84.2
6	npi280	120.2
6	umc62	148.7
6	agp2	161.3
7	bnl15.40	0
7	umc98b	10.4
7	bnl15.21	17
7	umc110a	33.5
7	bnl7.61	72.7
7	ren2	75.6
7	bnl8.39	82.9
7	bnl8.44a	109.8
7	umc35a	112.3
8	bnl9.11a(lts)	0
8	umc103a	14.5
8	bnl9.08	41.4
8	umc48a	71.2
8	npi268a	95.2
8	umc7	119.9
9	c1	0
9	isu136b	7
9	isu124	27.2
9	bnl3.06	33.8
9	umc153	42.5
9	isu98a	57.6
9	bnl8.17	58
9	umc29c	60.2
9	npi209a	90.2
9	bnl14.28a	92.3
10	umc64a	0
10	npi303	1.5
10	isu5	6.7
10	isu12	20.5
10	npi287b	26.4
