# Supplementary material for: MetaQTL: a package of new computational methods for the meta-analysis of QTL mapping experiments
Source: BMC Bioinformatics. 2007 Feb 8;8:49. doi: 10.1186/1471-2105-8-49 (PMC1808479; doi:10.1186/1471-2105-8-49)
Supplement: Additional File 7 — MetaQTL Package : jar file and tutorial. This Zip archive contains both the MetaQTL JAR file and the files of the tutorial. [file 1471-2105-8-49-S7.zip › org.inra.metaqtl/tutorial/genetic-map/Bohn_1996.map~]

group	marker	position
1	umc11a	0
1	csu145c(pck)	12
1	bnl6.32a	18
1	umc167a	48
1	umc67a	56
1	csu91b	61
1	csu92a	68
1	umc58	84
1	umc33a	110
1	umc128	115
1	umc140a	131
1	umc106a	141
1	bnl8.29a	169
2	umc53a	0
2	umc6a	37
2	umc29b	60
2	prp2	61
2	umc131	66
2	csu46b	69
2	umc22a	115
2	csu37a	121
2	umc150b	140
2	umc49a	160
2	csu109a	184
3	umc121	0
3	csu75a	10
3	me3	12
3	umc10a	37
3	bnl13.05b	40
3	atp1	46
3	bnl5.37a	63
3	bnl6.16a	77
3	umc3b	79
3	umc16a	89
3	umc63a	106
3	cyp1	160
4	umc123	0
4	umc31a	48
4	csu84a	82
4	umc47a	83
4	umc19	107
4	umc15a	127
4	umc133a	151
6	csu70	0
6	csu146a(cdc48)	27
6	csu116a(elf1)	62
6	csu16b	81
6	bnl5.47a	83
6	umc38a	85
7	his1a	0
7	bnl15.40	20
7	umc116a	31
7	bnl15.21	42
7	bnl6.06b	57
7	bnl15.27b	66
7	umc125b	74
7	bnl14.07	82
7	umc35a	131
8	bnl13.05a	0
8	umc12a	65
8	csu31a	70
8	umc30a	75
8	umc150a	76
8	csu165a	142
8	umc3a	160
9	csu95a	0
9	umc113a	14
9	umc105a	40
9	umc153	66
9	csu147	68
9	csu59a	93
9	csu93a	105
9	bnl5.09a	109
9	bnl14.28a	114
10	bnl3.04	0
10	hupm1	51
10	bnl5.62b	67
10	umc130	74
10	bnl7.49b(hmd)	84
10	umc64a	96
10	umc146	106
10	umc44a	114
10	csu48	185
5	csu134b(thf)	0
5	bnl6.25a	4
5	umc132b(chk)	16
5	csu137a(ap)	21
5	umc72a	23
5	umc66c(lcr)	58
5	csu36b(rpL19)	60
5	bnl5.71a	76
5	umc126a	88
5	umc47c	88
3	umc47b	88
5	csu26a(ant)	102
5	umc68a	123
5	umc127b	139
5	umc104b	168
