# Supplementary material for: MetaQTL: a package of new computational methods for the meta-analysis of QTL mapping experiments
Source: BMC Bioinformatics. 2007 Feb 8;8:49. doi: 10.1186/1471-2105-8-49 (PMC1808479; doi:10.1186/1471-2105-8-49)
Supplement: Additional File 7 — MetaQTL Package : jar file and tutorial. This Zip archive contains both the MetaQTL JAR file and the files of the tutorial. [file 1471-2105-8-49-S7.zip › org.inra.metaqtl/tutorial/genetic-map/Blanc_2003.map]

group	marker	position
1	bnlg1124	0
1	umc1177	7.8
1	umc1041	13.6
1	umc1106	15.6
1	bnlg1014	23.1
1	bnlg1112	29.8
1	bnlg1627	42.4
1	bnlg176	51.6
1	bnlg1484	58.3
1	bnlg1203	71.2
1	ts2	74.2
1	umc2028	77.9
1	bnlg182	79.8
1	bnlg1811	92.3
1	bnlg2295	99
1	bnlg1884	106.9
1	rs2	110.5
1	umc1297	111.5
1	umc1890	125
1	umc1335	131.8
1	bnlg1556	146.3
1	umc1278	152
1	bnlg615	154.1
1	umc1715	168.1
1	umc128	173.2
1	bnlg1643	184.4
1	umc2047	198.7
1	bnlg1720	205
1	umc1082	207.4
1	umc1431	208.1
1	umc1290	211
1	phi30870	219.1
1	umc1500	230
1	bnlg1055	238.5
1	mmc0031	241.5
1	umc1744	246.4
1	bnlg131	249.3
1	ids1	250.2
1	phi22756	257.2
1	umc1797	272.1
2	bnlg1092	0
2	umc1227	18
2	bnlg1338	19.9
2	bnlg1017	21.5
2	bnlg1297	22.7
2	mmc0111	28.5
2	bnlg2277	44.6
2	bnlg125	49.9
2	umc1024	69.2
2	umc1769	72.1
2	bnlg381	76.6
2	bnlg1018	84.8
2	umc1259	88.5
2	dupssr21	89.6
2	umc1455	93.8
2	bnlg1887	95.4
2	umc1079	99.2
2	bnlg371	104.8
2	nc003	109
2	umc1946	117.3
2	umc1637	119.4
2	bnlg1329	120.8
2	mmc0271	132.1
2	bnlg1045	146.1
2	bnlg198	147
2	umc1126	152.2
2	dupssr24	160
3	umc1892	0
3	bnlg1325	13.4
3	bnlg1144	16.1
3	cko1	27.1
3	tpi4	50.3
3	umc1351	54.9
3	bnlg1019	57.3
3	bnlg1638	60.4
3	mmc0132	63.3
3	mmc0312	65
3	umc1504	65.8
3	bnlg1035	71.5
3	gst4	79
3	dupssr23	88.5
3	bnlg1063	92.3
3	bnlg1160	112.1
3	bnlg197	120.3
3	umc1690	123.9
3	umc1767	125.7
3	bnlg1605	127.6
3	umc1659	128.2
3	umc1148	129.8
3	umc1844	136.9
3	bnlg1108	143.7
3	bnlg1182	158.4
3	umc2008	162.4
3	bnlg1754	169.6
3	bnlg1496	172.9
3	phi19322	177.8
3	umc2048	207.1
4	mtl1	0
4	mtl1	1.9
4	cyp3	12.1
4	bnlg1241	24.5
4	umc1509	26.2
4	umc2150	32.8
4	umc1288	40.7
4	adh2	50.9
4	adh2	52.9
4	npi386a(eks)	63.3
4	gpc1	74.7
4	gpc1	75.8
4	bnlg1937	77
4	bnlg1217	78.9
4	umc1175	82.2
4	mmc0371	83.4
4	umc2027	87.5
4	umc1329	97
4	bnlg1189	115.8
4	dupssr28	129.2
4	bnlg1927	131.4
4	bnlg1444	132.8
4	bnlg572	149.4
4	bnlg1547	151.5
4	umc1631	155.3
4	rpd3	156.1
4	umc1503	179.4
4	umc2011	183.7
4	bnlg1917	205.9
4	cat3	208
4	cat3	210.5
5	umc1253	0
5	umc1308	1.5
5	mmc0151	2.8
5	umc1097	8.2
5	umc1679	22.2
5	umc1478	31.3
5	mmc0121	36.2
5	umc1766	44.9
5	umc1781	45.2
5	umc2036	50.5
5	bnlg1382	53.7
5	umc1761	55.7
5	bnlg565	59.6
5	bnlg1046	74.5
5	mmc0351	84
5	bnlg150	93.8
5	dupssr10	98.7
5	mmc0081	112
5	bnlg278	129.7
5	umc51a	133.2
5	bnlg609	137.1
5	bnlg1306	158.4
5	asg85b	161
5	bnlg118	171.1
5	umc1792	175.8
5	bnlg1711	189.9
5	bnlg1695	191.9
5	bnlg1885	193.2
5	umc1153	197.9
6	umc1996	0
6	umc1883	4.4
6	bnlg1043	8.2
6	fdx2	11
6	fdx1	13.2
6	phi126	13.6
6	bnlg1371	21.2
6	bnlg1600	22.8
6	bnlg249	26.6
6	y1	31.3
6	umc1006	34.2
6	umc1083	37.4
6	bnlg2191	42.6
6	umc1887	57.4
6	umc1979	65.7
6	umc1857	71.2
6	umc1809	74.3
6	umc2006	80.1
6	umc1614	82.4
6	bnlg2249	92
6	phi45269	95.2
6	umc1859	116.9
6	umc1912	117.9
6	umc1762	119.8
6	umc1424	124.5
6	umc1520	128.3
6	umc1248	148.1
6	bnlg1740	151.7
6	bnlg1136	157.7
6	umc1653	159.5
7	hsp3	0
7	mmc0171	26.9
7	phi112	59.9
7	asg34a(msd)	65.1
7	umc1066	71.6
7	bnlg1094	77.8
7	umc1450	97.6
7	bnlg339	103.6
7	bnlg155	110
7	umc1134	112.2
7	bnlg2271	113.8
7	oec6	117.8
7	bnlg1666	124.3
7	umc1708	133.2
7	umc1295	138.7
7	umc1412	150.6
7	umc1154	180.9
7	phi082	183.9
7	umc1760	189
7	phi116	190.5
7	umc1799	193.2
8	bnlg1194	0
8	bnlg2235	12
8	umc1872	21.1
8	umc1034	25.2
8	bnlg669	29.2
8	umc1807	33.1
8	umc1904	33.4
8	umc1984	35.1
8	bnlg1863	37.8
8	umc1460	45.2
8	pdc1	51.9
8	umc1562	55.6
8	bnlg666	57.7
8	bnlg2181	58.7
8	umc1665	69.1
8	bnlg1152	77.7
8	mmc0181	83.6
8	umc1724	89.2
8	bnlg1031	90.6
8	bnlg1065	94.6
8	umc1055	99.2
8	bnlg1823	102.5
8	umc1384	105.9
8	umc1005	110.4
8	umc2052	114.9
8	bnlg1056	119.3
8	gst1	124.6
9	bnlg1272	0
9	umc1957	6.1
9	bnlg1724	10.2
9	umc1867	13.4
9	phi068	16.6
9	bnlg1810	24.8
9	dupssr6	40.2
9	bnlg1401	57.2
9	umc1037	61.9
9	wx1	72.3
9	bnlg2295b	74.6
9	umc1267	84.7
9	umc1107	88.1
9	umc1078	96.2
9	umc1357	101
9	hb1	124.5
9	bnlg1525	131.7
9	umc1675	138.6
9	umc1804	139.2
9	bnlg1375	147
9	bnlg1129	169
10	mmc0501	0
10	phi059	7
10	umc1367	21.9
10	bnlg1655	25.9
10	incw3	30.1
10	umc1506	40.5
10	bnlg1028	50.8
10	bnlg2190	59.5
10	umc1084	66.7
10	umc1196	68.6
10	crr2	89.7
10	bnlg1518	97.5
10	bnlg1185	98.7
