# Supplementary material for: MetaQTL: a package of new computational methods for the meta-analysis of QTL mapping experiments
Source: BMC Bioinformatics. 2007 Feb 8;8:49. doi: 10.1186/1471-2105-8-49 (PMC1808479; doi:10.1186/1471-2105-8-49)
Supplement: Additional File 7 — MetaQTL Package : jar file and tutorial. This Zip archive contains both the MetaQTL JAR file and the files of the tutorial. [file 1471-2105-8-49-S7.zip › org.inra.metaqtl/tutorial/genetic-map/Bohn_2000.map]

group	marker	position
1	bnl5.62a	0
1	umc157a(chn)	27
1	umc76a	73
1	umc67a	159
1	bnl5.59a	165
1	umc58	178
1	umc33a	197
1	umc83a	211
1	cdj2	218
1	umc12g	232
1	umc49c	235
1	umc107a(croc)	240
1	umc161a	267
1	bnl6.32	302
2	umc53a	0
2	umc6a	40
2	umc34	68
2	npi285c(cac)	110
2	umc255a	118
2	umc55a	131
2	csu61c	137
2	umc5a	139
2	bnl5.62d	189
3	umc44d	0
3	umc32a	38
3	umc121	55
3	me3	83
3	umc92a	121
3	umc10a	135
3	bnl8.01	182
3	umc3b	257
3	umc16a	276
3	umc63a	304
3	umc96	319
4	mtl1	0
4	csu25c	78
4	umc31a	88
4	npi386a(eks)	165
4	umc52	215
4	umc111a(psy)	323
5	bnl6.25a	0
5	umc147a	15
5	umc107b(croc)	51
5	umc12h	72
5	umc43	81
5	bnl14.28b	93
5	phi096b(zp)	100
5	bnl5.71a	121
5	umc116c	121
5	umc54	144
5	npi285d(cac)	172
5	umc108	189
5	umc68a	203
5	umc104b	225
6	bnl6.29a	0
6	umc116d	5
6	umc65a	53
6	umc21	68
6	bnl8.23b	83
6	umc38a	115
6	umc36c	139
6	umc132a(chk)	140
6	umc62	155
6	asg7a	165
7	asg8(myb)	0
7	agrr115b	57
7	bnl5.59b	67
7	umc116a	72
7	bnl14.07	159
7	bnl16.06	196
7	umc133e	201
7	umc168	221
8	asg24b(gts)	0
8	bnl9.44	21
8	umc12a	57
8	umc49h	69
8	umc16b	72
8	umc7	154
9	umc109	0
9	umc113a	24
9	umc105a	51
9	umc38c	76
9	umc20	84
9	umc95	108
9	bnl5.09a	143
10	npi220e	0
10	bnl3.04	30
10	csu25b(P450)	41
10	umc31d	42
10	npi386b(eks)	47
10	npi285a(cac)	62
10	umc130	95
10	umc64a	118
10	bnl7.49a(hmd)	181
