# Supplementary material for: MetaQTL: a package of new computational methods for the meta-analysis of QTL mapping experiments
Source: BMC Bioinformatics. 2007 Feb 8;8:49. doi: 10.1186/1471-2105-8-49 (PMC1808479; doi:10.1186/1471-2105-8-49)
Supplement: Additional File 7 — MetaQTL Package : jar file and tutorial. This Zip archive contains both the MetaQTL JAR file and the files of the tutorial. [file 1471-2105-8-49-S7.zip › org.inra.metaqtl/tutorial/genetic-map/Cardinal_2001.map]

group	marker	position
1	bnl12.06	70.6
1	bnl5.59	98.7
1	bnl5.62	6.7
1	bnl6.32	233.6
1	bnl8.29	199.3
1	bnlg176	49.3
1	bnlg439	62.6
1	bnlg615	122.0
1	isu106a	177.5
1	isu119	137.2
1	isu6	184.2
1	np1429	102.1
1	ph1056	0.0
1	phi001	66.9
1	phi120	194.9
1	php20537	18.4
1	pht037	130.9
1	umc128	130.0
1	umc157	35.0
1	umc164	8.6
1	umc67	95.4
1	umc83	134.5
2	bnl7.49b	17.2
2	bnlg108	71.0
2	bnlg469a	161.2
2	dupssr21	79.1
2	dupssr25	124.9
2	dupssr	56.1
2	isu101	0.0
2	isu7	66.0
2	npi287	46.5
2	phi083	63.5
2	php10.12	73.0
2	umc125b	118.9
2	umc131	75.4
2	umc137	125.2
2	umc34	59.4
2	umc36	157.5
2	umc55	86.3
2	umc8	73.3
3	bnl12.97	127.4
3	bnl15.20	111.6
3	bnl5.37	85.5
3	bnl6.16	111.7
3	bnl8.15	0.0
3	bnl8.35	48.8
3	bnlg197	111.6
3	dupssr23	85.5
3	dupssr5	64.9
3	npi212	120.3
3	phi029	55.5
3	phi036	53.1
3	umc121a	13.8
3	umc121b	11.8
3	umc16	131.3
3	umc165	89.8
3	umc175	67.5
3	umc50	53.1
4	bnl10.05	149.7
4	bnl15.45	91.2
4	bnl8.23	195.4
4	bnlg589	180.0
4	dupssr34	125.7
4	npi410	158.7
4	phi026	90.2
4	phi072	0.0
4	phi079	90.2
4	phi093	156.2
4	phi096	85.8
4	pio20725	37.7
4	umc111	195.4
4	umc19	132.0
4	umc87	55.4
5	umc147	0.0
5	isu106c	4.7
5	umc90	10.8
5	bnlg557	48.2
5	isu106d	56.5
5	bnl6.22	60.8
5	bnl7.43	62.6
5	bnl10.06	62.6
5	dupssr7	65.0
5	npi104	66.4
5	bnl7.71	71.2
5	bnl10.12	94.0
5	umc54	108.8
5	phi087	115.2
5	phi048	128.9
5	umc68	151.6
5	umc104b	174.1
6	phi026	0.0
6	bnlg238	1.2
6	bnlg1043	1.2
6	umc85	11.7
6	bnl6.29	15.0
6	bnlg426	15.4
6	bnlg249	18.2
6	phi077	24.4
6	umc65	55.8
6	umc13a	58.4
6	pl1	64.0
6	umc21	72.1
6	isu106b	86.7
6	bnl3.03	90.1
6	umc46	93.2
6	bnl5.47a	106.9
6	bnl9.08a	109.1
6	npi280	146.2
6	phi070	161.7
7	bnlg1686	0.0
7	bnlg1367	0.9
7	mmc0171	25.1
7	npi400	48.3
7	isu84a	51.9
7	isu84b	54.6
7	phi034	69.3
7	bnlg657	78.1
7	umc116	79.4
7	dupssr9	87.1
7	phi114	112.2
7	umc125a	118.9
7	bnl8.37	122.5
7	bnl14.07	126.1
7	isu11	127.6
7	isu103	135.3
7	umc59	150.7
7	phi082	167.2
7	umc35	168.8
7	phi116	173.9
8	npi220	0.0
8	bnl13.05	8.2
8	bnl9.11	25.8
8	umc103	35.2
8	bnlg669	51.8
8	bnl10.39	56.9
8	umc31	60.8
8	bnl9.08b	60.8
8	phi115	62.1
8	phi081	64.6
8	phi121	67.1
8	umc123b	67.4
8	phi014	67.4
8	bnlg162	75.7
8	bnlg666	75.7
8	umc89	76.8
8	npi268	108.3
8	umc7	145.0
8	phi080	156.7
9	umc70	0.0
9	umc113b	14.6
9	phi028	18.7
9	phi017	20.8
9	dupssr6	21.6
9	phi027	40.4
9	phi065	50.5
9	umc81	52.0
9	umc153	53.6
9	umc114	54.0
9	umc95	62.0
9	isu3	92.4
9	dupssr8	115.2
10	bnl3.04	0.0
10	phi063	23.6
10	npi285	29.9
10	npi105	68.7
10	bnlg210	73.2
10	bnl7.49c	77.1
10	umc64	82.0
10	npi303	82.9
10	phi084	88.0
10	npi232	107.3
10	bnl10.13	125.1
10	bnl7.49a	159.6
