# Supplementary material for: MetaQTL: a package of new computational methods for the meta-analysis of QTL mapping experiments
Source: BMC Bioinformatics. 2007 Feb 8;8:49. doi: 10.1186/1471-2105-8-49 (PMC1808479; doi:10.1186/1471-2105-8-49)
Supplement: Additional File 7 — MetaQTL Package : jar file and tutorial. This Zip archive contains both the MetaQTL JAR file and the files of the tutorial. [file 1471-2105-8-49-S7.zip › org.inra.metaqtl/tutorial/genetic-map/Charcosset_unpub.map]

group	marker	position
1	bnl5.62	0.0
1	umc11	63.0
1	csu59	69.0
1	gsy59c(sh2)	81.0
1	gsy217(obf1)	109.0
1	umc67	119.0
1	bnl5.59	124.0
1	umc58	136.0
1	gsy61(btl2)	147.0
1	gsy60b(bt2)	153.0
1	umc16b	164.0
1	csu77a(mdh)	170.0
1	gsy52(root)	200.0
1	gsy19(kn1)	202.0
1	csu137b(mads)	209.0
1	umc39c	215.0
1	umc161	223.0
1	bnl8.29	231.0
1	umc84	245.0
1	bnl6.32	255.0
2	gsy54b(rpl7)	0.0
2	umc6	8.0
2	umc44a	17.0
2	gsy1(b1)	21.0
2	umc34	35.0
2	csu6(gutr)	37.0
2	csu143	53.0
2	umc16a	57.0
2	umc139	64.0
2	umc22	69.0
2	umc4	91.0
2	umc137a	101.0
2	csu17b(rnp)	106.0
2	umc31b	122.0
2	csu9c(trf)	136.0
2	umc32d	155.0
2	umc36c	163.0
3	umc92	0.0
3	gsy60g(bt2)	7.0
3	csu30a(vatp)	20.0
3	umc10	31.0
3	gsy224a(sps)	50.0
3	csu38	75.0
3	umc60	83.0
3	csu96(proi)	93.0
3	gsy59a(sh2)	119.0
3	csu71(cab)	129.0
4	gsy4a(zpl1)	0.0
4	umc31a	14.0
4	csu19(colp)	37.0
4	gsy60a(bt2)	53.0
4	csu84	57.0
4	umc66	74.0
4	umc104b	79.0
4	umc63b	85.0
4	gsy82(fer1)	104.0
4	umc15	112.0
4	csu9b(trf)	121.0
4	gsy34a(pep)	132.0
4	csu34(rps8)	139.0
5	bnl6.25	0.0
5	csu137a(mads)	10.0
5	umc147	19.0
5	umc90	26.0
5	csu108(gtpb)	42.0
5	gsy60c(bt2)	50.0
5	umc43	56.0
5	csu68a	62.0
5	mdh5	67.0
5	umc83b	73.0
5	gsy34b(pep)	91.0
5	gsy60e(bt2)	100.0
5	umc54	124.0
5	umc39b	131.0
5	umc68	164.0
5	gsy60f(bt2)	180.0
5	umc63a	198.0
5	umc104a	203.0
6	umc85	0.0
6	gsy224c(sps)	8.0
6	umc39a	34.0
6	umc65	55.0
6	csu86b	71.0
6	csu116a(efia)	84.0
6	csu155(ppdk)	89.0
6	umc38	103.0
6	umc32c	124.0
6	umc85b	136.0
6	umc32b	144.0
6	umc62	150.0
6	umc134	161.0
6	gsy59b(sh2)	177.0
7	csu11	0.0
7	csu81	4.0
7	umc116	19.0
7	umc110	39.0
7	csu37(atp54)	50.0
7	bnl14.07	65.0
7	umc137b	67.0
7	csu17a(rnp)	78.0
7	bnl16.06	88.0
7	umc168	106.0
8	bnl9.11	0.0
8	umc103	10.0
8	csu116b(efia)	29.0
8	csu142(sutp)	36.0
8	umc152	37.0
8	gsy60d(bt2)	50.0
8	umc89	63.0
8	csu131	74.0
8	umc30	80.0
8	gsy224b(sps)	89.0
8	umc85a	99.0
8	umc36a	116.0
8	umc32a	121.0
8	csu64b(bstp)	129.0
8	csu9a(trf)	136.0
9	umc113	0.0
9	gsy89	20.0
9	csu158(eno)	26.0
9	gsy54d(rp17)	40.0
9	umc114	52.0
9	gsy67(sus2)	62.0
9	csu59a	81.0
9	bnl5.09	92.0
10	bnl3.04	0.0
10	csu30b(vatp)	27.0
10	umc130	34.0
10	csu110b(trf)	45.0
10	gsy15(pol)	55.0
10	umc44b	72.0
10	gsy53(rps11)	85.0
10	gsy54a(rl7)	98.0
