# Supplementary material for: MetaQTL: a package of new computational methods for the meta-analysis of QTL mapping experiments
Source: BMC Bioinformatics. 2007 Feb 8;8:49. doi: 10.1186/1471-2105-8-49 (PMC1808479; doi:10.1186/1471-2105-8-49)
Supplement: Additional File 7 — MetaQTL Package : jar file and tutorial. This Zip archive contains both the MetaQTL JAR file and the files of the tutorial. [file 1471-2105-8-49-S7.zip › org.inra.metaqtl/tutorial/genetic-map/Chardon_2005a.map]

group	marker	position
8	umc1414	0.0
8	bnlg1194	12.8
8	bnlg669	44.1
8	bnlg1067	49.8
8	umc1741	53.2
8	bnlg2082	55.0
8	umc1427	57.2
8	umc1615	57.4
8	phi10017	58.8
8	phi115	60.1
8	cm32	65.3
8	bnlg2046	66.7
8	umc2378	70.5
8	umc1121	72.8
8	umc1846	73.6
8	bnlg1599	76.6
8	umc1340	76.9
8	umc1777	78.3
8	cm61	78.5
8	umc1812	79.4
8	umc2210	85.8
8	bnlg1782	90.4
8	umc1141	98.2
8	umc1960	101.4
8	bnlg240	101.6
8	umc2356	102.6
8	bnlg1152	103.4
8	umc1149	103.6
8	umc2212	106.1
8	bnlg1065	121.9
8	umc2014	129.7
8	bnlg1056	153.1
8	umc1638	168.6
