# Supplementary material for: MetaQTL: a package of new computational methods for the meta-analysis of QTL mapping experiments
Source: BMC Bioinformatics. 2007 Feb 8;8:49. doi: 10.1186/1471-2105-8-49 (PMC1808479; doi:10.1186/1471-2105-8-49)
Supplement: Additional File 7 — MetaQTL Package : jar file and tutorial. This Zip archive contains both the MetaQTL JAR file and the files of the tutorial. [file 1471-2105-8-49-S7.zip › org.inra.metaqtl/tutorial/genetic-map/Chardon_2005b.map]

group	marker	position
8	umc1236	0.0
8	umc1904	4.8
8	bnlg2082	6.1
8	umc1302	7.0
8	umc1460	12.1
8	umc1172	14.3
8	umc1959	17.0
8	umc89	18.3
8	bnlg1599	19.2
8	umc1149	43.4
8	bnlg1607	46.8
8	bnlg1065	54.7
8	umc1384	69.9
8	bnlg1056	85.5
