# Supplementary material for: MetaQTL: a package of new computational methods for the meta-analysis of QTL mapping experiments
Source: BMC Bioinformatics. 2007 Feb 8;8:49. doi: 10.1186/1471-2105-8-49 (PMC1808479; doi:10.1186/1471-2105-8-49)
Supplement: Additional File 7 — MetaQTL Package : jar file and tutorial. This Zip archive contains both the MetaQTL JAR file and the files of the tutorial. [file 1471-2105-8-49-S7.zip › org.inra.metaqtl/tutorial/genetic-map/Groh_1998.map]

group	marker	position
1	umc94a	0
1	npi97a	7.5
1	umc157a(chn)	18.5
1	umc11a	63.3
1	csu145c(pck)	64.8
1	csu75b	72.3
1	npi286	78.4
1	csu95c	109.6
1	umc177a	114.9
1	csu92a	120.2
1	csucmt11b	143.2
1	umc128	150.4
1	umc83a	152.6
1	umc49c	159
1	umc140a	170.6
1	umc72b	181.7
1	npi97c	203.4
1	bnl8.29a	207.8
1	bnl6.32	226.4
2	npi239	0
2	umc53a	15
2	npi254a	18.4
2	umc6a	44.8
2	csu40(grx)	72.8
2	csu110d	73.4
2	prp2	80.3
2	umc8b	82.6
2	csu4a	88.3
2	csu50c	89.5
2	umc55a	95.4
2	cdo202b(mcf)	104.2
2	csu75c	119.4
2	umc22a	124.1
2	csu154a(eif5A)	131.2
2	csu37a	134.5
2	umc150b	151.7
2	umc49a	165.1
2	csu9c(trf)	169.8
2	csu109a	177.5
3	umc32a	0
3	csu32a	16.3
3	csu75a	27.3
3	umc50a	53.3
3	csu29b	66.9
3	umc10a	67.9
3	umc18a(psaN)	78
3	atp1	80.2
3	bnl5.37a	94
3	bnl10.24a	104.7
3	csu38a(taf)	112.5
3	rz444b	114.7
3	bnl6.16a	119.3
3	umc16a	129.4
3	umc63a	147.6
3	csu36c(rpL19)	155.6
3	umc96	158.8
3	cyp1	181
4	umc123	0
4	umc31a	49.8
4	umc49d	73.4
4	csu84a	86.3
4	umc158	87.8
4	umc19	110.9
4	umc133a	126
4	umc15a	132.9
4	csu9b(trf)	141.9
4	csucmt11a	151.1
4	npi593a	162.3
5	bnl6.25a	0
5	umccmt146	11.2
5	csu137a(ap)	15.8
5	umc27a	43.8
5	umc83b	57.6
5	bnl5.71a	90.5
5	bnl5.40	105.9
5	umc51a	115.1
5	umc127b	139.5
5	umc68a	141.1
5	umc104b	159.7
6	npicmt386	0
6	csu70	8
6	cdo580b(ivd)	17
6	csu146a(cdc48)	27.7
6	umc113b	56.1
6	bnl8.23b	77
6	bnl5.47a	84.9
6	umc38a	90.6
6	umc140c	95.3
7	his1a	0
7	umc113c	13.7
7	bnl15.40	17.1
7	bnl15.21	31.7
7	umc110a	43.5
7	csu36d	58.9
7	bnl14.07	81.4
7	umc151	94.6
7	umc91a	109
7	umc35a	115.7
7	bnlcmt7.13	120.7
8	npi114a	0
8	bnl13.05a	11.5
8	csu29c	17
8	umc32b	69.1
8	cdo580a(ivd)	91.5
8	csu31a	105.2
8	umc30a	112.6
8	umc150a	119.1
8	csu38b(taf)	140.3
8	rz444a	142.8
8	csu165a	163.3
8	npi107	174.8
9	csu95a	0
9	umc113a	12.8
9	eno1	43.4
9	csu147	58
9	csu59a	96
9	csu145a(pck)	100.7
9	csu93a	105.9
9	bnl5.09a	111.3
9	bnl14.28a	114.5
10	npi593d	0
10	bnl3.04	1.2
10	csu103a(aba)	36.9
10	bnlcmt6.06b	53.4
10	bnl5.09b	55
10	bnl7.49b(hmd)	65.7
10	umc64a	70.7
10	umc49b	85.1
10	umc44a	96.9
10	bnl7.49a(hmd)	120.1
10	npi254b	132.5
10	csu48	151.8
