# Supplementary material for: MetaQTL: a package of new computational methods for the meta-analysis of QTL mapping experiments
Source: BMC Bioinformatics. 2007 Feb 8;8:49. doi: 10.1186/1471-2105-8-49 (PMC1808479; doi:10.1186/1471-2105-8-49)
Supplement: Additional File 7 — MetaQTL Package : jar file and tutorial. This Zip archive contains both the MetaQTL JAR file and the files of the tutorial. [file 1471-2105-8-49-S7.zip › org.inra.metaqtl/tutorial/genetic-map/IBM_2003.map]

group	marker	position
1	phi097	0
1	cdo1081a	34.9
1	umc1977	51.6
1	psb201b	64.4
1	umc157	88.1
1	psb115c	134.7
1	bnlg1007	146.6
1	umc76	170
1	bnlg147	193.5
1	bnlg1203	215.6
1	php20725b	219.1
1	asg45	235.7
1	bnlg1811	251
1	csu3	270.2
1	umc67	306.6
1	umc1590	326
1	bnlg1057	347.8
1	umc1709	351.2
1	asg62	366.1
1	umc1833	418.5
1	umc128	448.7
1	umc1924	462
1	csu164a	480.3
1	umc107a	500.9
1	umc161a	521.2
1	cdo87b	534.6
1	bnlg1055	544
1	phi064	588.5
1	bnl6_32	601.1
10	php20075a	0
10	npi285	28
10	phi059	49.6
10	umc130	60
10	bnlg1712	76
10	umc64a	78.5
10	bnlg1526	85.1
10	umc259	102.4
10	umc44a	139.4
10	bnlg2190	166
10	bnl7_49a	183.7
10	bnlg1360	203.7
10	bnlg1450	227.4
10	bnlg1185	261.2
2	isu53a	0
2	bnl8_45a	5.6
2	psb485a	19.4
2	phi96100	26.6
2	umc53a	54.4
2	bnlg1017	76.2
2	mmc0111	97.2
2	bnlg1302	111
2	umc1756	125
2	umc6a	134.9
2	umc44b	149.7
2	bnlg1537	153.3
2	bnlg1393	161.6
2	umc34	188.9
2	bnlg1018	214.1
2	bnlg166	224.7
2	umc131	234.1
2	phi092	240.5
2	umc255a	244.3
2	bnlg1329	251.4
2	mmc0143	267.3
2	bnlg2077	276.9
2	asg20	280.3
2	bnlg1721	291.9
2	dupssr24	301.7
2	dupssr30	310
2	phi090	323.5
2	bnlg1746	333.9
2	umc49a	345.9
2	umc1256	356
2	bnlg1893	395.3
2	php20581b	419.3
2	lim104	428
3	umc1746	0
3	bnl8_15	3
3	umc1970	17.8
3	csu32	44
3	bnlg1523	73.4
3	asg24	98.4
3	bnlg1904	113.9
3	asg48	129
3	umc1012	134.3
3	umc1392	151.8
3	bnlg2047	161.8
3	dupssr5	163.6
3	mmc0312	165.5
3	umc1527	175.2
3	umc102	181.8
3	umc1501	201.4
3	bnl5_37a	234.1
3	bnlg1350a	268
3	bnlg1951	296.6
3	bnlg1931	316.5
3	bnlg1160	325.8
3	bnl6_16a	338.9
3	umc1135	352.6
3	umc1399	355.2
3	umc1489	372.9
3	mmc0071	379.6
3	umc16a	387.5
3	umc1140	414.5
3	bnlg1108	420.9
3	umc1273	430.7
3	umc63a	436.8
3	bnlg1257	450.8
3	bnlg1182	455.2
3	bnlg1536	469.2
3	bnlg1754	472.4
3	bnlg1496	478.7
3	umc1641	509
3	umc1062	515.7
3	csu25a	522.1
4	nc135	0
4	php20725a	42.7
4	umc31a	74.4
4	npi386	113
4	bnlg490	126.4
4	phi026	132.2
4	umc1511	144.7
4	umc14a	157.4
4	bnlg1621	168.7
4	rz273a	179.4
4	umc66a	198.1
4	bnlg1444	246.4
4	umc158	252.8
4	isu109b	274.9
4	csu39	282.2
4	rz599a	294.9
4	php20608a	327.6
4	umc169	364
5	isu145c	0
5	nc130	6.2
5	bnlg1006	16
5	npi409	30.5
5	psb239a	39.2
5	isu106b	73.9
5	bcd808d	93
5	umc1894	103.3
5	bnlg1879	127
5	rz474a	140.1
5	umc1705	161.5
5	bnl4_36	182.6
5	bnlg1892	190.6
5	bnlg1208	194.2
5	bnl5_71a	213.5
5	phi333597	224.2
5	umc126a	254.3
5	umc108	278.4
5	bnlg1836	305.8
5	bnlg118	345.4
5	umc1225	371.9
5	rz446b	387.9
5	php10017	393.5
5	bnlg389	398.6
6	bnlg1043	0
6	bnlg161	3.7
6	umc85a	28.1
6	umc1006	45
6	umc1595	54.8
6	umc65a	65.7
6	nc009	85.4
6	umc21	112.7
6	bnlg2249	132.9
6	umc1020	148.2
6	nc013	170.4
6	umc38a	199.7
6	umc132a	235.7
6	phi070	241.5
6	umc1897	292.3
6	bnlg1740	299.1
6	bnlg1136	320.1
6	umc1653	324.6
6	umc1127	332.9
7	umc1545	0
7	bnlg1367	19.6
7	bnlg2132	70.3
7	asg8	80.7
7	mmc0171	82.9
7	php20581a	93.5
7	isu67	110.4
7	asg34a	130
7	umc1016	154.5
7	phi034	162.7
7	bnl15_21	203.5
7	bnlg434	216.7
7	dupssr9	224.4
7	bnlg2271	242.1
7	umc254	256.3
7	bnlg1666	285.7
7	bnlg2259	326.4
7	umc1295	332.2
7	umc245	374.2
7	cdo938d	408.2
7	umc168	417.6
8	npi220a	0
8	umc1592	15.1
8	umc1327	38.2
8	bnl9_11a	56.9
8	umc1034	87.4
8	umc124	97.8
8	bnlg1834	115.2
8	bnlg1863	130.3
8	bnl7_08a	155.1
8	bnl2_369	171.7
8	umc1316	194.3
8	bnlg1152	224.8
8	npi268a	270.3
8	rz538a	273.9
8	bnlg1823	295.5
8	umc1268	301.8
8	npi414	309.2
8	agrr21	338.8
8	bnlg1131	391.6
9	umc109	0
9	bnlg1810	30.1
9	umc192	41.4
9	dupssr6	50.7
9	bnlg244	76.9
9	umc1033	80.7
9	phi061	86.3
9	phi065	101.2
9	csu147	112.4
9	bnlg1714	115.4
9	phi032	134
9	umc95	148.1
9	rz574b	163
9	umc1366	208.8
9	isu49	222.9
9	asg12	227.3
9	umc1804	234.1
9	bnlg619	243.8
9	psb596	252.8
9	bnlg128	263.8
9	csu54b	322
