# Supplementary material for: MetaQTL: a package of new computational methods for the meta-analysis of QTL mapping experiments
Source: BMC Bioinformatics. 2007 Feb 8;8:49. doi: 10.1186/1471-2105-8-49 (PMC1808479; doi:10.1186/1471-2105-8-49)
Supplement: Additional File 7 — MetaQTL Package : jar file and tutorial. This Zip archive contains both the MetaQTL JAR file and the files of the tutorial. [file 1471-2105-8-49-S7.zip › org.inra.metaqtl/tutorial/genetic-map/Koester_1993a.map]

group	marker	position
1	umc157	0.0
1	npi411	10.0
6	npi419	0.0
6	umc39	21.1
6	npi280	43.3
6	umc132	54.1
8	bnl9.11	0.0
8	bnl9.08	27.0
8	umc89	40.5
8	umc12	44.5
8	bnl12.30	53.0
8	npi246	57.4
9	npi403	0.0
9	npi209	18.0
10	umc130	0.0
10	bnl10.13	40.0
10	npi436	43.0
10	bnl17.07	47.0
