# Supplementary material for: MetaQTL: a package of new computational methods for the meta-analysis of QTL mapping experiments
Source: BMC Bioinformatics. 2007 Feb 8;8:49. doi: 10.1186/1471-2105-8-49 (PMC1808479; doi:10.1186/1471-2105-8-49)
Supplement: Additional File 7 — MetaQTL Package : jar file and tutorial. This Zip archive contains both the MetaQTL JAR file and the files of the tutorial. [file 1471-2105-8-49-S7.zip › org.inra.metaqtl/tutorial/genetic-map/Lubberstedt_1997.map]

group	marker	position
1	umc94a	0
1	bnl8.05a	2
1	umc76a	67
1	umc137c	70
1	umc58	141
1	umc23a	160
1	umc128	174
1	umc37a	176
1	bnl15.18	216
1	umc106a	220
1	bnl6.32	268
2	bnl8.45a	0
2	umc53a	12
2	umc6a	44
2	umc34	67
2	umc131	94
2	umc5a	121
2	umc98a	121
2	umc4a	140
2	umc10b	149
2	bnl8.44b	160
2	umc36a	181
3	umc32a	0
3	umc121	11
3	umc42b	101
3	umc175	103
3	umc102	111
3	bnl6.06a	114
3	umc26a	118
3	umc60	153
3	umc3b	172
3	bnl12.97a	179
3	umc16a	183
3	umc96	208
4	umc31a	0
4	bnl5.46a	11
4	bnl5.67a	53
4	bnl10.17b	82
4	umc158	88
4	umc15a	96
4	bnl15.07a	140
5	bnl6.25a	0
5	umc90	23
5	umc27a	46
5	umc43	57
5	bnl7.71	78
5	bnl5.71a	107
5	umc126a	130
5	umc54	132
5	umc51a	133
5	umc108	141
5	umc68a	153
6	umc159a	0
6	umc59a	31
6	umc65a	56
6	umc21	70
6	bnl3.03	78
6	umc138a	115
6	umc132a(chk)	130
6	umc28	153
6	umc167b	156
7	bnl15.40	0
7	umc98b	9
7	bnl15.21	17
7	umc110a	28
7	umc111b(psy)	30
7	bnl7.61	53
7	bnl14.07	54
7	umc151	75
7	umc168	93
8	bnl13.05a	0
8	bnl9.11a(lts)	22
8	umc32b	47
8	bnl9.44	51
8	umc89a	62
8	umc48a	77
8	umc30a	81
8	umc71a	88
8	umc3a	144
9	umc109	0
9	bnl3.06	89
9	umc140b	112
9	bnl8.05c	115
9	bnl14.28a	155
10	bnl3.04	0
10	umc155	69
10	umc64a	71
10	umc44a	112
10	bnl10.13a	114
