# Supplementary material for: MetaQTL: a package of new computational methods for the meta-analysis of QTL mapping experiments
Source: BMC Bioinformatics. 2007 Feb 8;8:49. doi: 10.1186/1471-2105-8-49 (PMC1808479; doi:10.1186/1471-2105-8-49)
Supplement: Additional File 7 — MetaQTL Package : jar file and tutorial. This Zip archive contains both the MetaQTL JAR file and the files of the tutorial. [file 1471-2105-8-49-S7.zip › org.inra.metaqtl/tutorial/genetic-map/Mechin_2001.map]

group	marker	position
1	umc11	0.0
1	sc143b	8.0
1	sc297a	19.0
1	sc271	23.0
1	sc59c	39.0
1	sc304	40.0
1	sc351	76.0
1	umc67	80.0
1	bnl5.59	86.0
1	sc145	87.0
1	sc61	108.0
1	sc60b	115.0
1	umc128	129.0
1	umc83a	138.0
1	sc282a	153.0
1	sc296	181.0
1	sc291	183.0
1	sc52	188.0
1	adh1	198.0
1	sc177b	205.0
1	umc39c	210.0
1	umc161	224.0
1	bnl8.29	234.0
1	umc84	250.0
1	bnl6.32	258.0
2	sc54b	0.0
2	umc6	5.0
2	umc44a	14.0
2	sc170a	18.0
2	sc1	21.0
2	sc348c	30.0
2	sc134	46.0
2	sc108	48.0
2	sc180	64.0
2	sc136	67.0
2	umc16a	74.0
2	sc199	82.0
2	sc237	86.0
2	umc139	90.0
2	umc5	95.0
2	umc22	100.0
2	umc4	135.0
2	umc36b	145.0
3	umc92	0.0
3	umc10	36.0
3	sc406a	51.0
3	sc224a	57.0
3	umc60	81.0
3	sc164	91.0
3	sc298c	95.0
3	sc58	121.0
3	sc38	122.0
4	sc53	0.0
4	sc4a	28.0
4	umc31a	50.0
4	sc431	59.0
4	sc4b	81.0
4	sc292	83.0
4	sc315	90.0
4	sc59c	104.0
4	sc156	114.0
4	sc419	130.0
4	umc66	134.0
4	sc82	175.0
4	umc133a	179.0
4	sc34a	246.0
5	bnl6.25	0.0
5	umc147	18.0
5	pgm2	39.0
5	sc168	54.0
5	sc154	68.0
5	umc43	80.0
5	sc249b	94.0
5	sc343b	105.0
5	sc403	122.0
5	umc54	145.0
5	umc39b	150.0
5	sc258a	168.0
5	umc68	195.0
5	umc63a	231.0
5	umc104a	236.0
6	sc406b	0.0
6	sc224	13.0
6	umc85	23.0
6	umc39a	60.0
6	umc65	89.0
6	sc244	100.0
6	sc325a	111.0
6	bnl8.23	120.0
6	sc298e	130.0
6	umc38	148.0
6	umc32c	172.0
6	idh2	197.0
6	mdh2	225.0
6	sc236	230.0
6	sc325c	238.0
7	sc345	0.0
7	sc113	8.0
7	sc155	10.0
7	umc116	26.0
7	umc110	46.0
7	sc131a	56.0
7	sc425	71.0
7	bnl14.07	75.0
7	sc107	79.0
8	bnl3.05a	0.0
8	bnl9.11	21.0
8	sc179	50.0
8	bnl9.44	53.0
8	sc172b	57.0
8	sc404	71.0
8	sc60d	73.0
8	umc89	88.0
8	umc12a	90.0
8	sc126	109.0
8	umc30	115.0
8	sc224b	126.0
8	umc36a	172.0
8	umc32a	177.0
8	sc147b	186.0
8	sc111a	193.0
9	sc256	0.0
9	umc113	2.0
9	sc66	7.0
9	sc89	21.0
9	sc54d	29.0
9	sc200	36.0
9	sc189	40.0
9	bnl5.10	45.0
9	umc114	53.0
9	sc183	55.0
9	sc67	72.0
9	sc143a	109.0
9	bnl5.09	120.0
9	bnl14.28	124.0
9	sc330	160.0
9	umc94	166.0
10	bnl3.04	0.0
10	sc321	34.0
10	umc130	49.0
10	sc329	54.0
10	sc170b	70.0
10	sc412a	76.0
10	sc15	82.0
10	sc348a	90.0
10	umc44b	95.0
10	sc64	101.0
10	sc54a	118.0
10	sc53	130.0
