# Supplementary material for: MetaQTL: a package of new computational methods for the meta-analysis of QTL mapping experiments
Source: BMC Bioinformatics. 2007 Feb 8;8:49. doi: 10.1186/1471-2105-8-49 (PMC1808479; doi:10.1186/1471-2105-8-49)
Supplement: Additional File 7 — MetaQTL Package : jar file and tutorial. This Zip archive contains both the MetaQTL JAR file and the files of the tutorial. [file 1471-2105-8-49-S7.zip › org.inra.metaqtl/tutorial/genetic-map/Moreau_1998.map]

group	marker	position
1	umc11	0.0
1	gsy27	18.0
1	umc67	54.0
1	umc58	75.0
1	umc83a	115.0
1	umc66b	140.0
1	gsy56	153.0
1	umc161	168.0
1	umc84	189.0
1	bnl6.32	198.0
2	gsy53b	0.0
2	gsy54	7.0
2	umc6	16.0
2	umc34	40.0
2	umc134	52.0
2	csu143	67.0
2	umc5a	84.0
2	umc4	104.0
2	csu37b	112.0
2	umc139	126.0
2	umc137	128.0
2	csu9a	151.0
3	bnl13.05b	0.0
3	umc10	4.0
3	csu30a	13.0
3	csu38	46.0
3	gsy252a	85.0
3	gsy58	112.0
3	umc63	119.0
3	bnl6.25	121.0
3	csu36	133.0
4	gsy4	0.0
4	gsy315	8.0
4	umc128	21.0
4	umc66a	39.0
4	umc104b	44.0
4	umc12a	73.0
4	umc66c	83.0
4	umc15	85.0
4	csu9b	96.0
5	umc147	0.0
5	umc133	15.0
5	umc90	17.0
5	csu108	33.0
5	umc83b	47.0
5	umc43	54.0
5	gsy34	74.0
5	bnl7.71	80.0
5	umc54	115.0
5	umc68	157.0
5	umc104	183.0
6	umc85	0.0
6	gsy189	19.0
6	umc59	24.0
6	gsy244	80.0
6	csu16	106.0
6	csu155	114.0
6	umc38b	139.0
6	umc62	194.0
6	umc134	220.0
7	csu11	0.0
7	umc5b	23.0
7	umc116	35.0
7	umc110	63.0
7	csu37a	71.0
7	csu5	85.0
7	csu17	102.0
7	bnl16.06	115.0
7	umc168	137.0
8	bnl13.05a	0.0
8	bnl9.11	22.0
8	umc152	57.0
8	umc12b	84.0
8	umc89	88.0
8	gsy308	101.0
8	umc30	114.0
8	umc32	127.0
9	umc113	0.0
9	gsy66	4.0
9	gsy200	40.0
9	bnl5.10	55.0
9	csu147	68.0
9	umc38a	96.0
9	csu28	134.0
9	bnl5.09	146.0
9	gsy330	190.0
10	bnl3.04	0.0
10	csu30b	47.0
10	umc130	52.0
10	bnl5.62	55.0
10	gsy87	76.0
10	umc44	101.0
10	gsy53a	118.0
