# Supplementary material for: MetaQTL: a package of new computational methods for the meta-analysis of QTL mapping experiments
Source: BMC Bioinformatics. 2007 Feb 8;8:49. doi: 10.1186/1471-2105-8-49 (PMC1808479; doi:10.1186/1471-2105-8-49)
Supplement: Additional File 7 — MetaQTL Package : jar file and tutorial. This Zip archive contains both the MetaQTL JAR file and the files of the tutorial. [file 1471-2105-8-49-S7.zip › org.inra.metaqtl/tutorial/genetic-map/Pioneer_1995.map]

group	marker	position
1	bnl5.62a	0
1	umc94a	4
1	php20689	24.8
1	npi579b	31.3
1	umc157a(chn)	34
1	php20640	45.4
1	umc76a	65.5
1	umc11a	75.7
1	npi234a	76.6
1	isu40	83
1	csu574b(eif2B)	109.4
1	php20682	119.6
1	isu152a	121.2
1	php20674	123.6
1	isu74a	125
1	php20644	131.7
1	isu123a	138.3
1	php20855	149.7
1	npi605a	160
1	isu126a	167.6
1	php20668a	169.1
1	npi447a	173.6
1	umc83a	180.7
1	umc50b	181.1
1	isu104a	191.4
1	isu92b	212.8
1	umc72b	234.1
1	bnl8.29a	259.3
1	umc84a	274.1
1	php20557	275
1	umc86a	277.5
2	isu53a	0
2	npi239	1
2	umc53a	21.8
2	isu147	41.7
2	isu58a	69.4
2	isu149a	70
2	umc131	92.3
2	isu142a	95.1
2	isu54a	96.2
2	npi356a	99.6
2	isu50	101.1
2	umc139a	109.9
2	php20005	128.7
2	isu109a	166.3
2	php20581b(tb)	192.2
2	php20622b	197.5
2	bnl17.14	197.8
3	bnl8.15	0
3	php20905	11.1
3	umc121	17
3	php20042a	37.8
3	bnl8.35a	51.6
3	npi218c	63.7
3	bnl10.24a	79.5
3	umc60	102.3
3	umc82c	121.2
3	php20521	145.2
3	umc17a	150.1
3	npi257a	152.9
3	umc63a	171.4
3	isu102b	191.3
3	npi457	204.7
4	npi574a	0
4	isu95a	13.4
4	npi259a	24.8
4	isu112a	34.3
4	isu97a	35.4
4	umc66a(lcr)	55.4
4	umc158	84.6
4	isu132a	86.7
4	isu55a	105.1
4	php10025	109.6
4	bnl15.07a	137.9
4	isu47a	147.5
4	isu107a	155.2
5	umc86b	0
5	npi409	5.4
5	bnl6.25a	8.1
5	umc72a	32.9
5	umc107b(croc)	40.9
5	isu92a	44.8
5	isu141a	57.5
5	isu104b	59.4
5	php20872	62.9
5	bnl5.02a	66.9
5	isu102a	81.1
5	php20589	88.1
5	isu46a	91.7
5	MALSa	95.8
5	npi295a	99.9
5	php10014	105.6
5	bnl15.27c	108.9
5	umc51a	140.1
5	umc68a	169.7
5	npi288a	185.4
5	php20523b	189.9
5	php10017	206.1
6	umc159a	0
6	npi340a	2.2
6	bnl6.29a	9.2
6	npi101c	14
6	isu45a	19.5
6	php20045a	27.3
6	npi223a	47.9
6	umc113b	53.4
6	umc21	64
6	isu111a	66.2
6	bnl3.03	79.5
6	isu93a	83.1
6	bnl15.37a	90.5
6	npi616a	100.5
6	umc46	114.9
6	bnl5.47a	125.6
6	php10016a	132.8
6	umc132a(chk)	149.3
6	umc62	170.5
6	php20599	181.1
7	bnl15.40	0
7	umc98b	13.2
7	npi112a	21.4
7	bnl15.21	33.1
7	php20708	48.7
7	umc110a	51.1
7	php20746	56
7	umc56	57.8
7	npi283a	61.1
7	npi240a	68.1
7	npi263	74.7
7	bnl8.32	82.7
7	umc125b	84.7
7	bnl8.39	95.7
7	isu113a	97.7
7	isu103a	99.9
7	umc151	111.9
7	php20909b	114.5
7	bnl16.06	117.3
7	bnl8.44a	129.7
7	umc35a	136.4
7	php20020	141.9
7	php20728	153.4
8	npi114a	0
8	npi220a	5.2
8	isu108a	16.9
8	isu39a	17.1
8	bnl13.05a	20.6
8	php10040	38
8	npi110a	39.1
8	umc103a	49.2
8	npi585a	52.7
8	umc124a(chk)	65.6
8	umc120a	73.6
8	bnl9.08	83.1
8	umc89a	103.8
8	umc12a	107.4
8	isu114	112.3
8	isu100a	124.5
8	umc17b	138.5
8	isu118a	156.2
8	npi414a	181.8
8	umc82d	194.4
8	umc7	207.7
8	gst1	220.3
9	npi253a	0
9	php10005	5.7
9	umc113a	22.9
9	isu88	60
9	bnl5.04	62.9
9	isu72a	84.5
9	isu98a	101.2
9	umc95	104.1
9	php20554	106.8
9	isu51a	109.3
9	bnl5.09a	130
9	bnl14.28a	137.1
10	php20626	0
10	php20075a(gast)	5.2
10	isu57b	40.5
10	umc152a	48.5
10	umc130	49.7
10	npi445a	61.5
10	umc155	63.6
10	php15013	78
10	php20719a	86.4
