# Supplementary material for: MetaQTL: a package of new computational methods for the meta-analysis of QTL mapping experiments
Source: BMC Bioinformatics. 2007 Feb 8;8:49. doi: 10.1186/1471-2105-8-49 (PMC1808479; doi:10.1186/1471-2105-8-49)
Supplement: Additional File 7 — MetaQTL Package : jar file and tutorial. This Zip archive contains both the MetaQTL JAR file and the files of the tutorial. [file 1471-2105-8-49-S7.zip › org.inra.metaqtl/tutorial/genetic-map/Ragot_1995.map]

group	marker	position
1	umc31b	0.0
1	umc89b	25.7
1	umc128	45.9
1	umc106	84.7
1	npi282b	98.1
1	npi357	98.1
1	phi1	106.6
1	gdh1	103.0
2	npi254a	0.0
2	umc44b	31.9
2	npi127a	63.9
2	tpi2	94.6
2	umc137	111.2
3	umc32	0.0
3	bnl8.35	38.6
3	tpi4	49.6
3	umc60	89.2
3	got1	118.8
3	me1	138.6
4	umc31a	0.0
4	umc19	37.5
4	umc15	61.2
5	npi282a	0.0
5	pgm2	12.4
5	bnl7.71	38.9
5	bnl5.71	61.9
5	npi426b	97.7
5	npi419b	111.5
5	umc39b	137.4
6	bnl6.29	0.0
6	pgd1	9.1
6	umc21	51.8
6	hex2	56.7
6	mdh2	98.1
7	npi400	0.0
7	umc168	39.9
8	bnl13.05	0.0
8	bnl9.11	21.6
8	umc48	59.2
9	npi253a	0.0
9	acp1	42.0
9	bnl10.13b	78.5
9	npi404b	87.1
9	npi403	87.1
9	bnl5.09	112.6
10	npi285	0.0
10	glu1	23.8
10	npi254b	69.4
