# Supplementary material for: MetaQTL: a package of new computational methods for the meta-analysis of QTL mapping experiments
Source: BMC Bioinformatics. 2007 Feb 8;8:49. doi: 10.1186/1471-2105-8-49 (PMC1808479; doi:10.1186/1471-2105-8-49)
Supplement: Additional File 7 — MetaQTL Package : jar file and tutorial. This Zip archive contains both the MetaQTL JAR file and the files of the tutorial. [file 1471-2105-8-49-S7.zip › org.inra.metaqtl/tutorial/genetic-map/Rebai_1997.map]

group	marker	position
1	bnl5.62	0.0
1	umc94a	7.0
1	umc157	33.7
1	umc58	67.3
1	umc49c	77.4
1	umc76a	96.8
1	umc67	120.1
1	bnl5.59a	138.8
1	umc357	143.4
1	umc11	147.7
1	umc128	190.3
1	umc83a	196.0
1	adh1	215.4
1	umc107a	222.9
1	umc63b	225.3
1	umc104b	225.8
1	umc161	250.7
1	bnl8.29a	261.6
1	umc84	274.7
1	bnl6.32	285.0
2	umc36a	0.0
2	umc49a	28.7
2	umc137	43.3
2	umc122	51.0
2	umc4	59.6
2	umc14a	87.5
2	umc5a	89.3
2	umc139	94.8
2	umc131	113.5
2	umc34	130.3
2	umc61	142.2
2	umc44b	145.7
2	umc6	153.6
3	umc121	0.0
3	umc92	46.1
3	umc10	56.9
3	umc102	60.5
3	umc26	75.1
3	umc60	115.2
3	umc16a	163.3
3	umc96	205.8
3	mdh3	214.5
3	umc317	234.8
4	umc31	0.0
4	bnl5.46	11.5
4	umc49b	27.7
4	umc126b	43.9
4	umc66	74.5
4	umc19	80.9
4	umc133	103.5
4	umc15	107.7
5	bnl6.25	0.0
5	bnl8.29b	7.8
5	umc147	20.2
5	umc132b	25.6
5	umc90	36.9
5	pgm2	48.2
5	umc107b	51.6
5	umc366	61.0
5	umc27	71.4
5	umc43	79.0
5	umc83b	83.8
5	mdh5	97.9
5	umc54	137.0
5	umc51	145.1
5	umc68	173.9
5	umc63a	203.5
5	umc104a	206.6
6	umc85	0.0
6	umc65	55.4
6	umc21	83.3
6	umc38a	93.9
6	umc341	98.8
6	umc132a	159.6
6	umc62	195.8
6	idh2	201.6
6	mdh2	205.9
6	umc134	216.3
7	umc116	0.0
7	umc14b	8.2
7	umc5b	9.8
7	bnl8.45	19.5
7	umc110	42.5
7	bnl14.07	66.0
7	bnl16.06	97.8
7	umc35	112.7
7	umc168	119.3
8	umc103	0.0
8	umc152	16.9
8	umc89	49.7
8	umc12a	53.5
8	umc30	69.3
8	umc16b	74.7
8	umc7	128.1
9	umc109	0.0
9	acp1	68.8
9	umc386	79.5
9	umc81	86.6
9	umc114	95.6
9	umc95	110.9
9	bnl14.28	148.1
9	umc20	178.5
9	umc94b	195.4
10	bnl3.04	0.0
10	umc130	43.3
10	umc44a	78.8
