# Supplementary material for: MetaQTL: a package of new computational methods for the meta-analysis of QTL mapping experiments
Source: BMC Bioinformatics. 2007 Feb 8;8:49. doi: 10.1186/1471-2105-8-49 (PMC1808479; doi:10.1186/1471-2105-8-49)
Supplement: Additional File 7 — MetaQTL Package : jar file and tutorial. This Zip archive contains both the MetaQTL JAR file and the files of the tutorial. [file 1471-2105-8-49-S7.zip › org.inra.metaqtl/tutorial/genetic-map/Ribaut_1996.map]

group	marker	position
1	bnl5.62	00
1	umc164	7.0
1	csu111	41.0
1	umc11	73.0
1	umc53b	83.0
1	umc185	85.0
1	umc26b	125.0
1	umc167	131.0
1	csu61	140.0
1	bnl5.59	140.0
1	umc119	148.0
1	umc33a	172.0
1	umc83a	193.0
1	csu20	204.0
1	umc174b	204.0
1	umc66b	213.0
1	umc107a	225.0
1	bnl6.29b	231.0
1	umc147b	240.0
1	umc161a	246.0
1	npi97a	250.0
1	csu134a	263.0
1	umc84a	266.0
1	umc86	266.0
2	npi239	0.0
2	umc53a	16.0
2	umc6	55.0
2	bnl12.06c	77.0
2	umc34	81.0
2	csu133	90.0
2	umc8b	99.0
2	umc55a	109.0
2	umc98a	117.0
2	bnl6.29c	141.0
2	umc80b	146.0
2	umc137a	150.0
2	umc150b	156.0
2	csu64a	182.0
2	csu109a	217.0
3	umc121	0.0
3	csu16	23.0
3	umc50	41.0
3	csu29b	53.0
3	npi114	53.0
3	umc10	57.0
3	csu30	66.0
3	csu134d	73.0
3	bnl8.01	98.0
3	bnl10.24a	101.0
3	umc3b	138.0
3	umc39a	138.0
3	umc96	188.0
3	umc174c	192.0
3	csu25a	217.0
4	umc123	0.0
4	bnl5.46	48.0
4	bnl5.71b	69.0
4	umc156a	77.0
4	csu26b	93.0
4	umc66a	99.0
4	umc104a	102.0
4	umc133a	126.0
4	umc15a	132.0
4	csu20b	136.0
4	csu39	144.0
4	npi593a	167.0
5	umc84b	0.0
5	umc147a	15.0
5	umc103c	15.0
5	umc107b	30.0
5	umc197b	34.0
5	umc27a	47.0
5	bnl6.22a	65.0
5	bnl5.71a	99.0
5	umc48b	118.0
5	umc51a	128.0
5	csu26a	132.0
5	umc68	148.0
5	umc104b	180.0
6	umc85	0.0
6	bnl6.29a	6.0
6	csu146	15.0
6	umc65	41.0
6	csu116b	47.0
6	csu111b	58.0
6	csu116a	82.0
6	csu60	85.0
6	umc38a	101.0
6	umc138	108.0
6	bnl8.05b	108.0
6	umc132a	123.0
6	umc134a	157.0
7	csu13	0.0
7	csu34a	7.0
7	umc113c	21.0
7	umc116a	29.0
7	bnl6.29d	40.0
7	umc149	61.0
7	bnl15.07b	73.0
7	bnl8.39	80.0
7	csu16c	90.0
7	umc80a	90.0
7	umc91a	109.0
7	umc35	116.0
8	npi114a	0.0
8	umc91b	44.0
8	umc120a	74.0
8	umc152b	74.0
8	bnl10.39	74.0
8	csu68c	97.0
8	umc89	108.0
8	umc30a	128.0
8	umc150a	141.0
8	umc66c	151.0
8	csu38b	166.0
8	csu165	178.0
8	umc39b	189.0
9	umc109	0.0
9	umc148	4.0
9	umc70a	4.0
9	csu111c	11.0
9	npi266	36.0
9	umc105a	50.0
9	bnl3.06	58.0
9	umc114	69.0
9	umc38c	83.0
9	umc95	85.0
9	csu59	97.0
9	csu109b	102.0
9	csu93a	109.0
9	bnl14.28	115.0
9	npi97b	136.0
10	bnl3.04	0.0
10	csu25b	5.0
10	npi285	19.0
10	csu30b	34.0
10	npi223b	46.0
10	umc64	54.0
10	csu86	67.0
10	umc182	95.0
10	bnl7.49a	109.0
10	csu48	138.0
