# Supplementary material for: MetaQTL: a package of new computational methods for the meta-analysis of QTL mapping experiments
Source: BMC Bioinformatics. 2007 Feb 8;8:49. doi: 10.1186/1471-2105-8-49 (PMC1808479; doi:10.1186/1471-2105-8-49)
Supplement: Additional File 7 — MetaQTL Package : jar file and tutorial. This Zip archive contains both the MetaQTL JAR file and the files of the tutorial. [file 1471-2105-8-49-S7.zip › org.inra.metaqtl/tutorial/genetic-map/Veldboom_1996.map]

group	marker	position
1	umc94	0.0
1	bnl5.62	7.4
1	umc164	14.7
1	umc157	40.3
1	npi234	67.2
1	umc13	77.0
1	p1	80.1
1	npi429	132.0
1	bnl5.59	133.7
1	bnl7.08	155.5
1	npi236	164.9
1	umc37	176.0
1	an1	186.7
1	isu18	222.2
1	isu6	234.5
1	umc86	261.3
1	bnl6.32	271.6
2	umc53	0.0
2	umc78	34.6
2	umc34	68.9
2	isu7	73.1
2	php10012	82.0
2	umc131	91.4
2	npi565	107.9
2	agp2	111.6
2	isu9(enp2)	113.6
2	umc98	119.3
2	isu117	128.8
2	umc4	148.7
2	bnl8.44b	174.1
3	bnl8.15	0.0
3	umc32	2.1
3	umc121	14.2
3	bnl8.35	56.8
3	umc175	68.4
3	umc18	74.7
3	umc26	83.0
3	umc165a	102.4
3	bnl3.18	132.7
3	npi212	135.1
3	isu1	141.2
3	sh2	158.8
4	umc123	0.0
4	php20071	11.6
4	bnl5.46	40.4
4	bnl15.45	57.1
4	umc42	58.4
4	bt2	61.9
4	npi292	131.5
4	bnl10.05	136.8
4	bnl7.65	137.9
4	umc15	141.7
4	npi410	143.2
4	php10025	151.6
4	umc11	198.0
5	bnl6.25	0.0
5	umc72	24.8
5	umc27	54.3
5	bnl5.02	59.9
5	umc166	65.1
5	bnl10.06	79.6
5	bnl7.71	87.5
5	bt1	93.4
5	bnl10.12	123.4
5	bnl5.40	133.6
5	umc51	137.8
5	isu10(ren1)	148.1
5	umc68	161.3
6	npi235	0.0
6	umc65	42.1
6	pl1	52.7
6	umc21	70.1
6	umc46	82.8
6	bnl5.47	88.3
6	npi280	113.9
6	umc62	130.7
6	agp1	142.6
7	isu86	0.0
7	isu145a	23.3
7	bnl15.40	35.6
7	bnl15.21	45.0
7	umc110	66.7
7	bnl7.61	90.9
7	bnl8.37	94.5
7	bnl14.07	98.5
7	isu11(ren2)	101.7
7	bnl8.39	106.6
7	bnl8.44a	132.2
7	umc35	142.9
8	bnl9.11	0.0
8	umc103	12.8
8	bnl9.44	28.3
8	bnl9.08	32.3
8	umc48	58.5
8	npi268	83.3
8	umc165b	96.0
8	umc7	124.5
9	c1	0.0
9	bnl3.06	32.4
9	umc153	39.3
9	umc114	40.3
9	bnl8.17	50.9
9	umc29b	59.5
9	bnl14.28	91.3
9	npi209	97.5
10	umc64	0.0
10	npi303	10.4
10	isu5	19.1
10	npi232	26.4
10	npi287	39.2
10	isu12	51.3
