# Supplementary material for: MetaQTL: a package of new computational methods for the meta-analysis of QTL mapping experiments
Source: BMC Bioinformatics. 2007 Feb 8;8:49. doi: 10.1186/1471-2105-8-49 (PMC1808479; doi:10.1186/1471-2105-8-49)
Supplement: Additional File 7 — MetaQTL Package : jar file and tutorial. This Zip archive contains both the MetaQTL JAR file and the files of the tutorial. [file 1471-2105-8-49-S7.zip › org.inra.metaqtl/tutorial/genetic-map/Vladutu_1999.map]

group	marker	position
8	umc124a	0.0
8	csu66b	7.3
8	zmhox1a	16.1
8	ucbanp1	20.3
8	ec2-11	24.5
8	pg7	24.5
8	dgg9	28.7
8	umc89a	29.3
8	umc12a	32.0
8	csu66c	48.8
8	pic6b	60.9
8	csu31a	81.7
