# Supplementary material for: MetaQTL: a package of new computational methods for the meta-analysis of QTL mapping experiments
Source: BMC Bioinformatics. 2007 Feb 8;8:49. doi: 10.1186/1471-2105-8-49 (PMC1808479; doi:10.1186/1471-2105-8-49)
Supplement: Additional File 7 — MetaQTL Package : jar file and tutorial. This Zip archive contains both the MetaQTL JAR file and the files of the tutorial. [file 1471-2105-8-49-S7.zip › org.inra.metaqtl/tutorial/genetic-map/Barierre_2005.map]

group	marker	position
1	bnlg1014	0
1	bnlg149	32.6
1	bnlg1112	60.8
1	bnlg1178	74.4
1	umc1366a	104
1	bnlg1803	105.6
1	bnlg1866	143.9
1	bnlg1832	160.8
1	bnlg615	214.3
5	phi024	0
5	bnlg105	33.9
5	bnlg1046	46.7
5	bnlg1208	76.7
5	umc1332	80.4
5	umc1800	95.3
5	bnlg2305	182.1
5	bnlg389	210.8
8	bnlg1194	0
8	phi119	18.9
8	bnlg1834	41
8	bnlg2046	59.3
8	bnlg2181	76.9
8	bnlg1782	96.5
8	bnlg1065	110.6
8	umc1638	173.7
10	umc1318	0
10	umc1337	24.2
10	bnlg1079	41.6
10	bnlg2160b	45.5
10	umc1246	52.4
10	umc1648	68.3
10	umc1506	81.4
10	bnlg1028	91.9
10	bnlg1360	125.3
