# Supplementary material for: MetaQTL: a package of new computational methods for the meta-analysis of QTL mapping experiments
Source: BMC Bioinformatics. 2007 Feb 8;8:49. doi: 10.1186/1471-2105-8-49 (PMC1808479; doi:10.1186/1471-2105-8-49)
Supplement: Additional File 7 — MetaQTL Package : jar file and tutorial. This Zip archive contains both the MetaQTL JAR file and the files of the tutorial. [file 1471-2105-8-49-S7.zip › org.inra.metaqtl/tutorial/genetic-map/Poupard_2001.map]

group	marker	position
1	bnlg1112	0
1	bnlg109	26.2
1	dupssr2	38.6
1	umc11	41.5
1	gsy143b	47.3
1	bnlg2204	49.9
1	phi001	51.2
1	phi095	56.5
1	sc297a	58.5
1	sc271_p	61.1
1	bnlg2238	67.2
1	sc59c_s	73.6
1	sc304_s	75.8
1	dupssr26	88.3
1	bnlg2295	90.5
1	sc351_c	106
1	umc67	109.9
1	sc145_c	113.5
1	bnl559	114.9
1	umc1590	116.7
1	bnlg1057	122.5
1	umc1335	128.6
1	sc61_bt	143.3
1	bnlg615	146.3
1	umc1278	147
1	umc128	156.1
1	umc83a	161.4
1	mmc0041	164
1	bnlg1643	168.4
1	sc282a	170.7
1	sc296_e	192.1
1	csu291	194.2
1	sc52_ro	198.4
1	adh1_is	209.9
1	umc39c	215.5
1	sc177b	218.7
1	umc161	231.7
1	bnl829	243
1	umc84	258.9
1	bnlg131	262
1	phi064	269.3
1	bnl632	275.6
2	umc4	0
2	bnlg1335	6.1
2	phi127	17.9
2	bnlg1329	27.9
2	umc22	31.1
2	umc5	33.7
2	sc423_t	36.6
2	umc139	40.2
2	sc237_a	43
2	bnlg1138	44.5
2	bnlg371	48.2
2	umc1079	49
2	sc199_p	53
2	sc180_c	60.7
2	sc136_c	63.1
2	umc16a	72.1
2	bnlg1175	93.6
2	phi083	95.4
2	sc108_g	102.6
2	sc134_g	104.2
2	bnlg381	106.5
2	bnlg2248	114
2	sc348c	119.8
2	sc1_b1	130.2
2	sc170a	133.3
2	umc44a	137.3
2	umc6	141.8
2	sc54b_r	146.3
2	bnlg125	153.9
2	bnlg2277	158.1
2	mmc0111	174.9
2	umc1165	188.5
3	umc1892	0
3	bnlg1523	14.3
3	bnlg1904	35.2
3	umc1012	45.6
3	umc1504	62.4
3	umc10	65.4
3	mmc0022	76.2
3	bnlg1601	79.5
3	sc224a	94.2
3	dupssr23	95.9
3	bnlg1063	102.3
3	umc60	110.2
3	sc298c	118.9
3	sc164_p	122.4
3	bnlg197	127.1
3	dupssr17	127.1
3	umc1135	130.9
3	mmc0251	149.5
3	umc1320	157.5
3	sc58_sh	164.9
3	sc38_a1	165.6
3	bnlg1754	190
3	bnlg1496	195
3	umc1136	214.7
4	umc31a	0
4	phi021	6
4	nc004	6
4	sc431_p	11.7
4	sc292_r	28.1
4	sc4b_zp	29.5
4	sc315_s	34.8
4	phi079	39.8
4	phi026	41
4	umc1088	41
4	nc005	41
4	sc156_c	47.5
4	sc59c_b	51.6
4	mmc0371	58.2
4	bnlg1621	67.2
4	sc419_a	71.3
4	csu274	76.3
4	umc66	76.3
4	bnlg2291	78.2
4	umc1194	89.2
4	bnlg1444	99.2
4	sc82_re	104
4	umc133a	107.1
4	umc1051	117.3
4	umc1101	145.8
4	umc1197	164.2
5	bnl625	0
5	nc007	4.3
5	umc147	27.8
5	bnlg565	37.6
5	pgm2_is	43.2
5	sc168_g	60.2
5	sc154_m	81.2
5	umc43	97.4
5	sc343b	116
5	umc1221	120.8
5	dupssr4	122
5	dupssr10	127.5
5	umc1060	129.5
5	sc249b	134.6
5	umc39b	150
5	umc54	151.9
5	mmc0481	154.1
5	bnlg609	165.3
5	sc258a	173.2
5	umc68	197.2
5	umc104a	221.4
5	umc63a	222.5
5	bnlg389	230.6
5	umc1153	232.2
6	sc406b	0
6	bnlg249	5.5
6	umc85	17.4
6	umc39a	47
6	umc65	78.3
6	sc244_p	90.2
6	sc325a	99.2
6	bnl823	108.6
6	sc298e	117.7
6	mmc0241	121.2
6	nc013	125.1
6	umc38	142.3
6	phi36454	156.8
6	umc1897	170.3
6	umc1490	187.7
6	mdh2_is	194.8
6	sc236_a	200.5
6	umc1653	200.5
6	sc325c	210.6
7	mmc0171	0
7	sc345_o	13.8
7	phi112	15.9
7	sc113_c	24
7	sc155_c	26.3
7	phi034	28.2
7	bnlg1792	30.2
7	umc116	48
7	mmc0411	49.4
7	bnlg1070	59.8
7	umc110	67.9
7	bnlg155	71.2
7	sc131_a	77.7
7	bnlg1666	83
7	umc1029	86.2
7	bnl1407	92.8
7	sc425_r	95.7
7	sc107_p	98.8
7	dupssr13	103.6
7	umc1125	119.2
7	umc1154	141.9
7	phi082	143.6
7	phi116	151.7
8	bnl1305	0
8	bnlg1194	15.1
8	bnl911	18.8
8	umc1304	24.9
8	bnlg2235	27.6
8	bnlg2082	44.6
8	sc179_c	47.4
8	bnl944	48.5
8	sc172b	50.8
8	phi115	53.6
8	bnlg1863	54.7
8	sc404_u	65.2
8	sc60d_b	67.1
8	umc1343	76.7
8	umc1562	80.6
8	bnlg666	87.5
8	bnlg162	87.5
8	umc89	90.3
8	umc30	105.1
8	sc126_c	107.8
8	sc224b	115.5
8	bnlg240	118.7
8	mmc0181	125.6
9	phi068	0
9	sc256_f	12.7
9	umc113	14.2
9	sc66_sh	18.5
9	phi028	19.9
9	dupssr6	29.1
9	bnlg1401	34.7
9	umc1037	37.3
9	gsy89	39.4
9	sc54d_r	43.4
9	sc200_w	46.8
9	phi027	50.7
9	phi022	50.8
9	phi061	50.9
9	bnl510	57
9	bnlg430	60
9	bnlg1714	72.5
9	umc114	78.6
9	sc183_c	80.9
9	sc67_su	87.8
9	umc1387	97
9	bnlg1270	97
9	sc143a	116
9	umc1366	130.7
9	umc1733	131.9
9	bnlg1191	133.7
9	bnl509	139.9
9	bnl1428	141
9	bnlg279	152.7
10	bnlg1450	0
10	umc1084	13
10	sc53_rp	22.4
10	sc54a_r	31.6
10	sc64_rs	40.4
10	umc44b	44.3
10	csu348a	48
10	sc15_po	54.7
10	sc412a	61.9
10	sc170b	70.3
10	bnlg1655	75.2
10	bnlg1712	76.5
10	phi054	89.7
10	sc329_p	92.4
10	umc130	95.1
10	phi059	104
10	sc321_a	107.3
10	umc1576	116.6
10	phi063	126.7
10	phi117	144.9
10	bnl304	149.8
