# Supplementary material for: MetaQTL: a package of new computational methods for the meta-analysis of QTL mapping experiments
Source: BMC Bioinformatics. 2007 Feb 8;8:49. doi: 10.1186/1471-2105-8-49 (PMC1808479; doi:10.1186/1471-2105-8-49)
Supplement: Additional File 7 — MetaQTL Package : jar file and tutorial. This Zip archive contains both the MetaQTL JAR file and the files of the tutorial. [file 1471-2105-8-49-S7.zip › org.inra.metaqtl/tutorial/genetic-map/Bouty_2005.map]

group	marker	position
8	umc1075	0
8	umc1414	2.6
8	bnl13.05a	5.4
8	bnlg1194	40.2
8	bnl9.11a(lts)	56.1
8	bnlg2235	75.4
8	umc1289	121.6
8	bnlg2082	126.6
8	umc152b	129.8
8	oec23	139.1
8	bnlg1863	146
8	act1	157.1
8	umc1457	167
8	umc1858	185.1
8	umc89a	208.3
8	bnlg666	210.6
8	bnlg162	211.9
8	umc12a	214.3
8	bnlg1812	216.4
8	gsy308	250.2
8	umc1665	265.3
8	umc30a	281.5
8	bnlg1782	285.6
8	umc1618	301.1
8	bnlg240	321.5
8	mmc0181	346.8
8	bnlg1031	362.3
8	umc2014	376.2
