# Supplementary material for: MetaQTL: a package of new computational methods for the meta-analysis of QTL mapping experiments
Source: BMC Bioinformatics. 2007 Feb 8;8:49. doi: 10.1186/1471-2105-8-49 (PMC1808479; doi:10.1186/1471-2105-8-49)
Supplement: Additional File 7 — MetaQTL Package : jar file and tutorial. This Zip archive contains both the MetaQTL JAR file and the files of the tutorial. [file 1471-2105-8-49-S7.zip › org.inra.metaqtl/tutorial/marker_dictionary.csv]

T5-7b(5)	6475
jpsb108	jicpsb108
jpsb108	psb108
B377.6NB	BamHI fragment - mito.N in B37
wl*-N1803	white luteusN1803
wl*-N1803	wl*-1803
bnlg1019a	bngl1019a
B18.3NB	BamHI fragment - mito.N in B37
g1	g4
g1	golden plant1
wl*-N1906	v*-N1906
wl*-N1906	white luteusN1906
wl*-N1906	wl*-1906
T9-10b(9)	9S.13
npi349(alr)	aleurain homolog
npi349(alr)	alr2
npi349(alr)	npi348-alr2
npi349(alr)	npi349
csu181a	csu181a(maf)
cdo1395f	cdo1395b
cdo1395f	CDO1395B
bnlg1246c	bngl1246c
csu43	csuh43
csu43	umc332(gfu)
nad2-C(mtNA)	NADH dehydrogenase exon C
Dt4	Dotted4
csu93c	csuh93c
csu93c	umc358c
npi98b	npi98
npi98b	npi98B
isu109a	isu109
isu109a	jc0911a
knox1	knotted related homeobox1
knox1	pge132
knox1	pge22(knox1)
B227.2NB	BamHI fragment - mito.N in B37
T4-9a(4)	13
S252NB	SmaI fragment - mito.N in B37
dupssr18	mag.g02
pr1	red aleurone1
B163.7NB	BamHI fragment - mito.N in B37
su2	sugary2
aph2	aphid resistance2
hcf36	high chlorophyll fluorescence36
wl*-N311B	white luteusN311B
wl*-N311B	wl*-311B
w*-N42	w*-42
w*-N42	whiteN42
ms13	male sterile13
ms13	ms*-6060
ias6a	ias6
csu11c	umc310b
uaz233d(act)	uaz233d
npi563	C97
isu107a	isu107
isu107a	jc0903a
B252.4NB	BamHI fragment - mito.N in B37
bnlg244	bngl244
AY110410	CL7336_1
dmt102b	DNA methyl transferase
csu134b(thf)	csu134b
csu134b(thf)	csu134c
csu134b(thf)	csuh134b
csu134b(thf)	umc372b
csu134b(thf)	umc372c
psl39	position shift locus39
gsy34a(pep)	Pepa
iger1a(thp)	ige1a
iger1a(thp)	ige1a(thp)
iger1a(thp)	see1
Inv6e(L)	6S.85
dcr*-N1409	dcr*-1409
dcr*-N1409	defective crownN1409
Ef3	endosperm factor3
ppg2	pale palegreen2
ppg2	ppg*-7A
ppg2	ppg*-N7A
uiu1a(pog)	uiu2
uiu1a(pog)	uiu2(pog1a)
isu100a	isu100
isu100a	jc0825a
npi45b	npi337A
npi45b	npi45-337
npi468(a1)	a1-3
npi468(a1)	a1(3)
npi468(a1)	A1-3
npi468(a1)	npi468
gl*-N352A	gl*-352A
gl*-N352A	glossyN352A
bip2	Binding protein homolog2
bip2	cBiPe3
bip2	umc1058
uaz68b(zp19)	uaz68b
psl18	position shift locus18
bnlg1079	bngl1079
isu72a	isu72
isu72a	jc0494a
ucsd61f	ucsdM2C
csu324b(cts)	csu324
inc1	inclination1
S24.8T	SmaI fragment - mito.T in B37
dek31	defective kernel31
dek31	ptd*-1130
dek31	ptd*-N1130A
B297.8NB	BamHI fragment - mito.N in B37
AY109764	CL5759_1
nec*-N720C	nec*-720C
nec*-N720C	necroticN720C
sdw2	D*-1991
sdw2	D*-N1991
sdw2	semi-dwarf2
bnl2.369	NBL2.369
bnl2.369	bnl2_369
hcf7	high chlorophyll fluorescence
skb1	suppressor of kernel blotching1
les10	Les*-A607
les10	lesion10
isu93a	isu93
isu93a	jc0760a
gsy296(EmbSp)	GSY296(EmbSp)
gsy296(EmbSp)	sc296
gsy296(EmbSp)	sc296_e
bnlg1346	bngl1346
fht1	f3h
fht1	fl3h
fht1	flavanone
knox10	knotted related homeobox10
knox10	pge(B5)
knox10	pgeB5(knox10)
serk3	somatic embryogenesis receptor-like kinase3
serk3	ZmSERK3
sbp3	SBP-domain protein3
sbp3	umc1572
sbp3	umc1595
T1-10b(1)	64
asg19a	asg19
nfd101a	nucleosome/chromatin assembly factor D
tua5	alpha tubulin5
tua5	TubA
B539.6NB	BamHI fragment - mito.N in B37
nad2-C(mtNB)	NADH dehydrogenase subunit
php20640	pio200640
isu61a	isu61
csu183b(cdc48)	csu183b
bnlg1784	bngl1784
B324.5NB	BamHI fragment - mito.N in B37
rt1	rootless1
v33	v*-1387B
v33	virescent33
v33	v*-N1387B
rtcs1	root deficient1
csu145c(pck)	csu145c
csu145c(pck)	csuh145c
csu145c(pck)	umc378c
umc64a	umc64
rcm1	rectifier1
bnlg1063c	bngl1063c
nfd104a	nucleosome/chromatin assembly factor D
zpl2b	zein
zpl2b	zein polypeptidesL2b
zpl2b	zpL2b
bnlg197	bngl197
bnlg240	bngl240
pmcb1	mc1b
bnlg386	bngl386
nad1-B(mtNB)	nad1-B
nad1-B(mtNB)	NADH dehydrogenase subunit
tumc184(glb1)	tumc184
phi096b(zp)	phi096b
uiu6(chn)	uiu6
csu46b	sc136
B465.3NB	BamHI fragment - mito.N in B37
gl*-N681A	gl*-681A
gl*-N681A	glossyN681A
B144.9NB	BamHI fragment - mito.N in B37
Adh-1	C496
S14T	SmaI fragment - mito.T in B37
v31	v*-828
v31	virescent31
zds1	zeta carotene desaturase candidate
gsy170b(trf)	GSY170b(trf)
gsy170b(trf)	sc170b
csu61a	csu61
csu61a	csuh61
csu61a	umc342
AY110217	CL9357_1
S117.1NB	SmaI fragment - mito.N in B37
bnlg400	bngl400
oro1	orobanche1
bnlg1292	bngl1292
Ac8172-6L	trAc8172
Ac8172-6L	transposed Activator sequence8172
Ac8181-5L	trAc8181
Ac8181-5L	transposed Activator sequence8181
bnlg2331	bngl2331
T1-5a(1)	24
nad2-C(mtT)	NADH dehydrogenase subunit
csu29b	csuh29
csu29b	umc321b
w15	w*-8896
w15	white15
w15	white seedling15
npi404c	npi403
npi404c	npi404b
mdr1	maternal derepression of R1
T1-6b(6)	Low sterile
knox4	knotted-like homeobox4
knox4	pge16a(knox4)
dupssr10	mac.e01a03
dupssr11	mac.e01c02
B274.4NB	BamHI fragment - mito.N in B37
php20713a	php20713
php20713a	php20-713
php20713a	pio200713
dmt103c	DNA methyl transferase
uaz189(rpL5)	uaz189
uaz189(rpL5)	UAZ189(L5)
pg*-N408C	palegreenN408C
pg*-N408C	pg*-408C
pg*-N408C	yg*-N408C
gsy164(proi)	GSY164(proi)
gsy164(proi)	GSY164(prol)
gsy164(proi)	sc164
bnlg149	bngl149
AY109758	CL1976_1
rg1	ragged leaves1
Ac8194-7	trAc8194
Ac8194-7	transposed Activator sequence8194
B343.7NB	BamHI fragment - mito.N in B37
rea1	des*
rea1	red embryonic axis1
bnlg1927	bngl1927
npi315a	npi315
l4	luteus4
csu324a(cts)	csu324a
gsy168(gtpb)	GSY168(gtpb)
gsy168(gtpb)	sc168
gsy168(gtpb)	sc168_g
B380.6NB	BamHI fragment - mito.N in B37
npi569a	npi569B
jpsb596	jicpsb596
jpsb596	psb596
B403.3NB	BamHI fragment - mito.N in B37
bnl8.29a	NBL8.29A
bnl8.29	bnl829
B330.9NB	BamHI fragment - mito.N in B37
rpl6(mtNB)	ribosomal protein L6
cp*-N1430	collapsedN1430
cp*-N1430	cp*-1430
T8-10c(8)	62
ufg(vp2274a)	ufg
uor1b(rpS12)	uor1b
bv1	brevis plant1
S404.8T	SmaI fragment - mito.T in B37
cdo507b(ant)	cdo507b
AW065811	std614062B02
bcd828a(atpb)	bcd828a
B466.6NB	BamHI fragment - mito.N in B37
les22	les*-2552
les22	Les2552
les22	les29
les22	lesion22
les22	lesion29
les22	lesion*-J2552
les22	les*-J2552
trnQ(UUG)(mtNB)	mitochondrial tRNA gene (UUG)
wi2	Wi*-1540
wi2	wilted2
bnlg1638	bngl1638
T6-9(8768)(6)	6L.89
T2-3d(2)	118
csu163a	csu163
AY110365	CL38215_1
T4-9g(9)	9L.27
bnlg1564	bngl1564
uaz36	uaz036
uaz207	bvp1
uaz207	uaz207(tf)
mpik32e(zag2)	mpik32e
bnlg1350a	bngl1350a
AY109575	CL1708_1
uaz28b	uaz028B
va1	variable sterile1
dek8	dcr*-1156
dek8	defective kernel8
dek8	sh*-1156A
umc63d	umc63b
bnlg2136	bngl2136
bnlg1496	bngl1496
AY110631	CL19053_1
T2-6b(2)	6471
S114.7NB	SmaI fragment - mito.N in B37
T5-9a(5)	5L.69
csu56d(ohp)	csu56d
csu56d(ohp)	csuh56d
csu56d(ohp)	umc338d
vp9	viviparous9
vp9	y7
vp9	z1
prg1	dek*-Mu8186
prg1	pitted rough germless1
hcf50	high chlorophyll fluorescence50
gl14	gl24
gl14	glossy14
npi294d	npi294
npi294d	npi361D
npi294d	npi361K
v5	virescent5
coxII(mtNB)	cox2
coxII(mtNB)	cytochrome c oxidase subunit II
sms*-N146C	small seedlingN146C
sms*-N146C	sms*-146C
E32M50-2-FAP1360A	E32M50-2
E32M50-2-FAP1360A	E32M50-2-FAP1360
bnlg107	bngl107
uaz38a	uaz038A
B118.6NB	BamHI fragment - mito.N in B37
nec6	nec*-493
nec6	necrotic6
phi100175	ph100175
bnlg432	bngl432
gsy52(tua)	gsy52(root)
gsy52(tua)	Root
csu254c	csu254c(eif5A)
AY112073	CL6800_1
tha1	thylakoid assembly1
npi347(EMu)	Emu1
npi347(EMu)	endogenous Mu
npi347(EMu)	npi347
AY110989	CL5869_1
v*-5588	v34
v*-5588	virescent*-5588
v*-5588	vstr*-5588
zmm2	koln3(zmm2)
zmm2	mpik16c
zmm2	mpik24a(zmm2)
zmm2	TMZ1-7
zmm2	ucsd78b
zmm2	ucsd78b(zag1)
zmm2	Zea mays MADS2
uaz41a	uaz041A
hcf1	hcf*-490B
hcf1	high chlorophyll fluorescence1
cdo202e(mcf)	cdo202e
npi212b	npi212A
npi212b	npi212A(212B)
ucb(anp1)	ucb
nfc104b	nucleosome/chromatin assembly factor C
pd1	paired rows1
v28	v*-27
v28	virescent28
T3-8a(3)	6477
emb*-8501	embryo specific-8501
uaz220(elf)	uaz220
hcf101	hcf*-Mu-5
hcf101	high chlorophyll fluorescence101
cdo580b(ivd)	cdo580h
cdo580b(ivd)	cdo580H
cdo580b(ivd)	cdo580(ivd)
B270NB	BamHI fragment - mito.N in B37
umc209(prk)	umc209
umc209(prk)	umc209(pyk)
npi458a	npi458
npi458a	npi458-461B
npi458a	npi458B
pdk1	C4ppdkZm1
pdk1	csu155a(pdk)
pdk1	csu155(ppdk)
pdk1	csu314(pdk)
pdk1	csu540
pdk1	csu540(pdk)
pdk1	csu764a(pdk)
pdk1	cyppdkZm1
pdk1	mgh1b(pdk)
pdk1	mzePDKA
pdk1	nc012
pdk1	npi(pdk1)
pdk1	pAS11
pdk1	phi025
pdk1	phi078
pdk1	phi081
pdk1	ppdk
pdk1	PPDK
pdk1	Ppdk1
pdk1	pyruvate, orthophosphate dikinase1
pdk1	std7
pdk1	std7a(dba)
pdk1	uaz127a(pdk)
pdk1	uaz172b
pdk1	uaz183
pdk1	uaz183a
pdk1	UAZ183A(PPDk)
pdk1	umc173b(pdk)
pdk1	umc385a(pdk)
T4-8(6467)(4)	6467
wsm1	wheat streak mosaic virus resistance1
ucsd(lfyA)	ucsd
umc(orp2)	orange pericarp
umc(orp2)	umc
ms41	male sterile41
ms41	Ms*-1995
csu1061a	csu1061
gsy325a(bt1hom)	GSY325a(bt1hom)
gsy325a(bt1hom)	sc325a
uaz38b	uaz038B
nec*-N673B	nec*-673B
nec*-N673B	necroticN673B
dek12	cp*-873
dek12	defective kernel12
umc111a(psy)	umc111a
npi328b	npi328A
bnlg1258	bngl1258
bnlg292b	bngl292b
rz630d(sat)	rz630d
Ac6062-6L	trAc6062
Ac6062-6L	transposed Activator sequence6062
S403.3NB	SmaI fragment - mito.N in B37
j*-5828	japonica*-5828
T2-8(78)(2)	78
rpl16(mtT)	ribosomal protein L16
bnl8.05c	bnl8.05b
Inv6d(R)	6S.77
bnlg1446	bngl1446
tpi3	gsy326(tpi)
tpi3	npi344-tpi3
tpi3	triose phosphate isomerase3
tpi3	uaz93a(tpi)
npi109c	npi358
T2-9d(2)	2L.83
pg*-N590B	palegreenN590B
pg*-N590B	pg*-590B
mon03077::Ac	mon003077::Ac
ufg(vp2274b)	ufg
umc5b	umc005b
les2	case
les2	Les*-845A
les2	lesion2
bif2	ba*-1447
bif2	ba*-74-369-2
bif2	barren inflorescence2
bif2	bif*-47330
bif2	bif*-N2354
phi265454	ph265454
K6L2	K2 on
K6L2	Knob on
csu845	csuh00845
csu845	csuh845
cpn1	chaperonin
cpn1	cpn60-1
cpn1	cpn60I
cpn1	CPNA
cpn1	csu396
cpn1	heat shock protein60
cpn1	hsp60
cpn1	hsp60*-L21007
cpn1	hsp60*-Z11546
cpn1	hsp60*-Z12114
umc132b(chk)	umc132b
nad5-C(mtNA)	NADH dehydrogenase subunit
inra2(prp)	inra2
ri1	rind abscission1
Inv2a(R)	2L.80
bnlg1360	bngl1360
uaz46b	uaz046B
amy2	beta amylase2
zb3	zebra crossbands3
S519.2T	SmaI fragment - mito.T in B37
nad1-D(mtNB)	nad1-D
nad1-D(mtNB)	NADH dehydrogenase subunit
saur1	small auxin up RNA1
saur1	umc1818
uwm1c(uce)	uwm1c
T2-6c(2)	33
fer1	csu313a(fer)
fer1	csu584a(fer)
fer1	csu626a(fer)
fer1	Ferr
fer1	ferritin1
fer1	FM1A
fer1	gsy82(fer1)
uaz247(ubi)	uaz247
uaz247(ubi)	UAZ247(Ubiq)
S285.4T	SmaI fragment - mito.T in B37
bnlg1922	bngl1922
umc186a(Bs1)	umc186a
csu902	csuh00902
csu902	csuh902
B182.7NB	BamHI fragment - mito.N in B37
E38M47-2-FAP1360A	E38M47-2
w*-N5	w*-5
w*-N5	whiteN5
dnap9705(Ac)	dnap9705
dnap9705(Ac)	dnap trAc
dnap9705(Ac)	tac9705
dnap9705(Ac)	TAC9705
php20017a	php20017
S538.6T	SmaI fragment - mito.T in B37
B294.2NB	BamHI fragment - mito.N in B37
bnlg1666	bngl1666
T4-9(5657)(9)	9S.25
bnlg1879	bngl1879
npi421a	php90421a
S188.25NB	SmaI fragment - mito.N in B37
bnlg1651	bngl1651
ane1	AE1
ane1	androgenic embryo1
ane1	ensl002b
ane1	ZmAE1
bnl(tas1l)	bnl
bnl(tas1l)	telomere associated sequence
bnlg666	bngl666
agrr37b	agr r37b
bnlg1014	bmc1014
bnlg1014	bngl1014
bnlg1520	bngl1520
y-vp*-8102	white viviparous
E38M51-7	E38M31-7
cesa8	cellulose synthase8
cesa8	CesA-8
cesa8	ZmCesA-8
mn3	de*-1184
mn3	miniature seed3
gsy177b(mads)	GSY177b(mads)
gsy177b(mads)	sc177b
pyd1	pale yellow deficiency1
uaz198b(rpL10)	uaz198b
mmc0371	mmc371
emb*-8509	embryo specific-8509
bnlg1023b	bngl1023b
eks1	csu186
eks1	csu186(gfu)
eks1	ent-kaurene synthase
bnl35a(blr)	bnl35(blrA)
usu1a(fnr)	usu1
usu1a(fnr)	usu1a(fnr1)
usu1a(fnr)	usu1(fnr1)
sh*-N1328A	bt*-1328
sh*-N1328A	sh*-1328A
sh*-N1328A	shrunkenN1328A
jpsb107b	jicpsb107b
jpsb107b	psb107b
T1-9a(1)	35
bnlg1268	bngl1268
bnl5.71a	bnl5.71
bnl5.71a	bnl5_71a
B256.8NB	BamHI fragment - mito.N in B37
amp2	aminopeptidase2
amp2	LapD
amp2	LpD
bnlg1270	bngl1270
mty7sc3b	maize telomeric YAC site
bnl(tas1a)	bnl
bnl(tas1a)	TAS1A
bnl(tas1a)	telomere associated sequence
grf2	general regulatory factor2
grf2	GF14(14-3-3)
AY110398	CL736_1
zpl1d	zein protein
umc200a(adh2)	umc200a
phi1	phosphohexose isomerase1
phi1	uiu1a(phi)
sdg123	set123
uaz195(ms)	uaz195
sr5	ijmos*-7335
sr5	striate5
zp19/22*-L34340	alpha zein19/22*-L34340
bnlg257	bngl257
gl5	gl5-1
gl5	glossy5
bnlg439	bngl439
rps2(mtNB)	ribosomal protein S2
de*-N1420	de*-1420
de*-N1420	defectiveN1420
de*-N1420	smk*-N1420
npi280	php90280
uaz205a(hsp70)	uaz205
uaz205a(hsp70)	uaz205a
uaz205a(hsp70)	uaz205a(hsp18)
uaz205a(hsp70)	uaz205(heat)
bt2	adp3
bt2	brittle endosperm2
bt2	gsy60a(bt2)
bt2	npi314(adp)
npi75a	npi226A
npi75a	npi226B-75
npi75a	npi226B-75(226A)
ra3	fae1
ra3	ramosa3
npi597b	npi597
ids1	indeterminate spikelet1
ids1	pge18
ids1	reversed germ orientation2
ids1	rgo2
ids1	umc1009
umc32c	umc32c(cgn)
umc32c	umc32d
bnlg2180	bngl2180
bnlg1583	bngl1583
cesa1	cellulose synthase1
cesa1	CesA-1
cesa1	ZmCesA-1
trnP-2(UGC)(mtNB)	mitochondrial tRNA copy
bnlg1169	bngl1169
wnl*-034-5	w*-034-5
npi257a	npi257
npi257a	p9257a
npi257a	phi046
npi257a	php9257a
umc83a	umc83
psl33	position shift locus33
B266.65NB	BamHI fragment - mito.N in B37
uaz22	uaz022
trnS1(GCU)(mtT)	mitochondrial tRNA gene (GCU)
gta106b	global transcription factor (Spt5)
npi433	php90433
embp1	EM binding protein1 homologue
embp1	EmBP-1a
AY109917	CL13558_2
na2	nana plant2
T1-7d(7)	103
ucsd104a(zag6)	ucsd104a
uaz119a(rpS6)	uaz119
uaz119a(rpS6)	uaz119a
uaz119a(rpS6)	UAZ119A(S6)
npi101a	npi103
nfd106	nucleosome/chromatin assembly factor D
sod9	sod*-4A
sod9	Sod4A
sod9	SodCc
sod9	superoxide dismutase9
sod9	superoxide dismutase candidate4A
sod9	umc1094
umc59e	phi036
umc59e	phi099
umc59e	umc1012
umc59e	umc59
hcf28	high chlorophyll fluorescence28
csu877	csuh00877
csu877	csuh877
psu2(bZip)	psu2
bnlg1556	bngl1556
csu230	csu230(gfu)
csu230	gts1
uaz224(eif2)	uaz224
uaz224(eif2)	UAZ224(TIF2)
uaz224(eif2)	uaz229
psl9	position shift locus9
zp1	alpha zein pms2
zp1	phi096
zp1	phi096a
zp1	pMS2
zp1	zein alpha protein1
zp1	zp19/22(pms2)
v17	virescent17
umc194a(gpr)	umc194a
gsy298c(pmg)	sc298c
AY110336	CL54827_1
bnlg1884	bngl1884
bnlg1884	bnlg1884a
bnlg1884	bnlg1884b
mn1	incw2
mn1	miniature seed1
mn1	ufg6
mn1	ufg6(incw2)
csu12b(cin4)	csu12b
csu12b(cin4)	csuh12b
csu12b(cin4)	umc311b
npi109a	npi109
npi109a	npi273
npi108b	npi204
ts1	tassel seed1
pg*-N660A	palegreenN660A
pg*-N660A	pg*-660A
uaz80(iron)	uaz080
uaz80(iron)	uaz80
lw1	lemon white1
umc123	nc135(umc123)
mmp58	umc2161
l*-N1878	l*-1878
l*-N1878	luteusN1878
v21	v*-25
v21	v*-A552
v21	virescent21
wrk1	Wr*-1020
wrk1	wrinkled kernel1
mmm1	modifier of mitochondrial malate dehydrogenases1
S15.2T	SmaI fragment - mito.T in B37
csu222b(wsi)	csu222b
csu222b(wsi)	csu222b(hsp90)
csu237a(psaN)	csu237a
S323.2T	SmaI fragment - mito.T in B37
B164.5NB	BamHI fragment - mito.N in B37
isu37	jc0185
isu37	JC0185
isu37	jc185
isu37	JC185
gs1	green stripe1
BE640649	std945021E10
mpik11c	mpik12d
mpik11c	TMZ1-8
AY109586	CL860_-1
umc191(gpc1)	umc191
T2-4a(2)	42
npi95a	npi316-95-96
npi95a	npi316A
T3-9(8562)(3)	3L.65
tua6	alpha tubulin6
tua6	csu581a(tua)
tua6	TubA
AY104214	PCO099155
bnlg292a	bngl292a
d*-3010	dwarf candidate3010
rz244a(dia)	rz244a
csu653(fbn)	csu653
gl17	glossy17
gl17	H3.119B#3
ms19	male sterile19
wl*-N1831	white luteusN1831
wl*-N1831	wl*-1831
smt2	sterol methyl transferase2
smt2	umc1547
gsy107	sc107
w*-N346	w*-346
w*-N346	whiteN346
uaz291(F-bA)	fructose bisphosphate aldolase
uaz291(F-bA)	uaz291
E36M48-1-FAP1360A	E36M48-1
isu85b	isu085b
AY110634	CL3121_1
umc256a	php4240a
csu3	csuh3
csu3	umc302
uaz19c	uaz019C
atp9(mtT)	ATP synthase subunit
csu37b	umc328b
sam1	csu217
sam1	csu217(gfu)
sam1	csu6B
sam1	csu6b(sam)
sam1	csuh6
sam1	S-adenosylmethione decarboxylase1
sam1	S-adenosylmethionine decarboxylase1
sam1	stm*-csu217
sam1	umc305
csu183a(cdc48)	csu183a
gln5	Gln-
gln5	glutamine synthetase5
gln5	GS107
gln5	GS1-4
gln5	GS691
T2-6c(6)	33
npi218c	php9218a
got2	glutamate-oxaloacetate transaminase2
hcf43	E*-1277
hcf43	high chlorophyll fluorescence43
b1	booster
b1	colored plant1
b1	gsy1(b1)
b1	npi248-b1
b1	R2
b1	R-2
b1	sc1
b1	SC1
b1	umc1776
wt*-N650A	white tipN650A
wt*-N650A	wt*-650A
mir2	maize insect resistance2
mir2	mir2(thp)
mir2	thp*-Mp708
mir2	umc1178
dupssr7	mac.t02h12
cat3	catalase3
cat3	Ct3
cat3	phi006
cat3	phi019
cat3	phi076
cat3	umc1050
cat3	umc1197
sus1	bnl(css)
sus1	css1
sus1	gsy67(sus2)
sus1	npi121-css1
sus1	phi016
sus1	phi032
sus1	phi042
sus1	ss2
sus1	sucrose synthase1
sus1	Sus1
sus1	sus2
sus1	umc190(css)
igl1	indole-3-glycerol phosphate lyase1
def(bnl3.04-Rp5-Rp1-	def(bnl3.04-Rp5-Rp1-M)
ct2	codw
ct2	compact plant2
ct2	rd3
agrr115a	agrr115
agrr115a	agr r115
agrr115a	agr(r115)
fas1	Fa
fas1	fascicled ear1
S388.6NB	SmaI fragment - mito.N in B37
csu179d(hsp70)	csu179d
lmes2	long first internode
lmes2	long mesocotyl2
umc184c(glb)	umc184c
fl*-N1145A	fl*-1145A
fl*-N1145A	flouryN1145A
bnlg1792	bngl1792
pg*-N1224C	palegreenN1224C
pg*-N1224C	pg*-1224C
csu329	adc1
csu329	amino deoxychorismate synthesis homolog1
csu329	csu329(adc)
csu329	csu329(gfu)
csu329	zadc1
csu203b(eif5A)	csu203b
csu203b(eif5A)	csu702(eif5A)
serk1	somatic embryogenesis receptor-like kinase1
serk1	ZmSERK1
S446.6T	SmaI fragment - mito.T in B37
nec*-N1487	nec*-1487
nec*-N1487	necroticN1487
bnl17.23c(pal)	bnl17.23c
bnl17.23c(pal)	bnl17.23(pal3)
bnl17.23c(pal)	phenylalanine ammonia lyase homolog
S105.4NB	SmaI fragment - mito.N in B37
bnl29(pds3)	bnl29
csh11	veg2
bnlg2082	bngl2082
ga7	gametophyte factor7
umc252a	php4236a
umc139a	umc139
T6-9a(6)	6470
bnlg1505	bngl1505
uaz31b	uaz031B
AY109668	CL6375_1
lhcb2	cab1
lhcb2	cab2
lhcb2	cab3
lhcb2	cab-m5
lhcb2	Lhcb1
lhcb2	light harvesting chlorophyll a/b binding protein2
lhcb2	npi478(cab)
umc229a	php1544
umc229a	umc229
S30.8T	SmaI fragment - mito.T in B37
B213.3NB	BamHI fragment - mito.N in B37
rps3	ribosomal protein S3
rps3	umc1179
B520.9NB	BamHI fragment - mito.N in B37
ms3	Group
ms3	male sterile3
smp*-N272A	small plantN272A
smp*-N272A	smp*-272A
T2-4c(2)	101
npi(sod4)	npi
npi(sod4)	npi462
npi(sod4)	SodCc
npi(sod4)	superoxide dismutase
csu179b(hsp70)	csu179b
mpik28(zmm8)	koln4(zmm8)
mpik28(zmm8)	mpik28
mpik28(zmm8)	mpik28a(zmm8)
mpik28(zmm8)	zmm8
bnlg180	bngl180
umc7Stelo	telomeric site
msu2(iaglu)	iaglu
T4-9g(4)	4S.27
st1	sticky chromosome1
sn1	rSn
sn1	scutellar node color1
csu6a(sam)	csu6a
csu6a(sam)	csu6(gutr)
csu6a(sam)	gsy108(gutr)
ms9	Group
ms9	male sterile9
jpsb443	jicpsb443
jpsb443	psb443
AY110411	CL242_1
dcr*-N925A	dcr*-925A
dcr*-N925A	defective crownN925A
uaz69b	uaz069B
crp*-N2207	crp*-2207
crp*-N2207	crumpledN2207
crp*-N2207	wr*-2208
crp*-N2207	wr*-N2208
les9	Les*-2008
les9	lesion9
csy1	Chloroplast SecY-1
csy1	scy1
dupssr29	mag.t01d06
dcr*-N1233A	dcr*-1233A
dcr*-N1233A	defective crownN1233A
dupssr34	mttg.b02
pdc1	pyruvate decarboxylase1
pdc1	umc1172
pdc1	umc212(pdc1)
ph1	pith abscission1
bnlg1724	bngl1724
bnlg1741	bngl1741
B425.1NB	BamHI fragment - mito.N in B37
AY109550	CL135_2
tumc198(whp1)	tumc198
csu21d(ago)	csu21d
csu21d(ago)	csuh21d
csu21d(ago)	map1
opn20-675	OPN20-675
AY111142	CL9565_1
psl11	position shift locus11
csu110e	csu110c(trf)
csu110e	csu110e(ets)
bnlg2046	bngl2046
T1-7d(1)	103
acp1	acid phosphatase1
acp1	Acph1
acp1	Ap1
acp1	Phos
T3-10d(10)	26
p21.2	bmcp21.2
jpsb67	jicpsb67
jpsb67	jpsb067
jpsb67	psb067
jpsb67	psb67
bnlg1144	bngl1144
AY111964	CL9771_1
csu847a(lhcb)	csu818a(lhca)
grt1	green tip1
grt1	grt*-1308B
urf25(mtNA)	unidentified reading frame
urf25(mtNA)	urf25
S518.4T	SmaI fragment - mito.T in B37
gsy291	GSY291
gsy291	sc291
gsy291	csu291
ms37	male sterile
ms37	ms*-SB177
T3-5c(3)	52
csu148a(clx)	csu148a
ucsd61e	ucsdM2B
bnlg1730	bngl1730
E38M47-1-FAP1360A	E38M47-1
E38M47-1-FAP1360A	E6M1-1
umc243b	php4227b
j2	japonica striping2
isu46a	isu46
isu46a	jc0219a
csu309(atpc)	csu309
tda30	ztda30
Inv4c(L)	4L.62
AY105971	PCO076386
cent7	centromere chromosome
ldp1	luminidependens protein1
phi008b(rab)	phi008b
w14	w*-025-12
w14	w*-035-2
w14	w*-1-74302
w14	w*-1-7(4302-31)
w14	w*-5946
w14	w*-6853
w14	w*-8050
w14	w*-8657
w14	white14
w14	white seedling14
bnlg1714	bngl1714
umc50a	umc50
uaz248a(his3)	uaz248
uaz248a(his3)	uaz248a
uaz248a(his3)	uaz248a(his)
uaz248a(his3)	uaz248(h3)
uaz10a	uaz010
gsy256(ftr)	GSY256(ftr)
gsy256(ftr)	sc256
atp6(mtNA)	atp6
atp6(mtNA)	mitochondrial ATPase subunit
umc2095	p1 homolog
npi298a	npi298
npi298a	phi090
npi298a	php90298
bnlg1022a	bngl1022
bnlg1022a	bnlg1022
psl42	position shift locus42
isu85a	isu085a
ufo1	unstable factor for orange1
Ac6059-10S	trAc6059
Ac6059-10S	transposed Activator sequence6059
npi411b	npi411
cdo202a(mcf)	cdo202a
sl1	slashed leaves1
S147.2T	SmaI fragment - mito.T in B37
csu175d(eif5A)	csu175d
csu175d(eif5A)	csu203a(eif5A)
v32	v*-032-3
v32	virescent32
umc157a(chn)	umc157
umc157a(chn)	umc157(chn)
uaz251e(rpS11)	uaz251
uaz251e(rpS11)	uaz251e
uaz251e(rpS11)	UAZ251E(S11)
npi330(me)	me2
npi330(me)	npi330
lg2	liguleless2
mbd101b	methyl binding domain
B142.3NB	BamHI fragment - mito.N in B37
bnlg198	bngl198
nfc104c	nucleosome/chromatin assembly factor C
isu98a	jc0823a
php20661	pio200661
isu103a	isu103
isu103a	jc0878a
pd2	paired rows2
uaz33b	uaz033B
T2-9b(2)	2S.18
T2-9b(2)	76
bnlg1043	bngl1043
umc133b	umc133a
nec*-T5-9(5614)	nec*-5-9(5614)
nec*-T5-9(5614)	nec*-6853
nec*-T5-9(5614)	nec*-7476
nec*-T5-9(5614)	necrotic*-5-9(5614)
nec*-T5-9(5614)	yel-gr-nec*-6853
ciw(S10)	ciw
AY109876	CL1675_1
wx1	Gss1
wx1	gsy200(wx)
wx1	npi16-wx1
wx1	phi022
wx1	phi027
wx1	phi061
wx1	umc25
wx1	umc25(wx)
wx1	waxy1
T2-7c(2)	69
Dt5	Dotted5
B518.3NB	BamHI fragment - mito.N in B37
bnl7.49b(hmd)	bnl7.49b
npi262	C69
ts3	tassel seed3
de*-N1057B	de*-1057B
de*-N1057B	defectiveN1057B
mpik33d	TMZ1-6
8L7	G-band
pm1	pale midrib1
php20508	pio200508
bnlg2291	bngl2291
hcf323	high chlorophyll fluorescence323
bnlg652	bngl652
rf8	restorer of fertility8
w*-8345	w*-013-3
w*-8345	w*-4889
w*-8345	w*-8245
w*-8345	w*-8254
w*-8345	white candidate
bnlg1759a	bngl1759a
w*-N627B	w*-627B
w*-N627B	whiteN627B
d*-6	dwarf candidate6
isu104a	isu104
isu104a	jc0883a
bnlg1347	bngl1347
csu812	csuh00812
csu812	csuh812
php20690a	php20690A
php20690a	pio200690A
isu86	isu086
csu815	csuh00815
csu815	csuh815
bnlg1246b	bngl1246b
nfc103b	nucleosome/chromatin assembly factor C
umc138a	umc138
emp3	de*-1386A
emp3	empty pericarp3
yg2	v14
yg2	v*-27
yg2	yellow-green2
pl1	bh1
pl1	gsy244(pl1)
pl1	nc009
pl1	nc010
pl1	nc10
pl1	nc9
pl1	phi031
pl1	phi31
pl1	purple plant1
pl1	umc1014
pl1	umc205(pl)
nad5-C(mtNB)	NADH dehydrogenase subunit
bnlg1615	bngl1615
T1-3(4759)(3)	T1-3(4759-3)(3)
ufg(agp1)	ADP glucose pyrophosphorylase.
ufg(agp1)	ufg
csu215b(grp)	csu215b
umc234	php3862
sp1	small pollen1
nec*-N562	al*-N562
nec*-N562	nec*-562
nec*-N562	necroticN562
T8-9d(8)	8L.09
gsy59b(sh2)	gsy59b
Inv7f(L)	7L.17
dupssr23	mag.1a03
umc255a	php4239
umc255a	umc255
de*-N1202A	de*-1202A
de*-N1202A	defectiveN1202A
de*-N1202A	smk*-N1202A
mus1	MutS homolog1
gstIIB	glutathione-S-transferase candidateIIB
gstIIB	GSTIIB
dep1	defective pistils1
abs*-7065	aborted seed*-7065
bnlg1525	bngl1525
csu110c	csu110c(ets)
csu110c	csuh110c
csu110c	umc367c
nec7	nec*-756B
nec7	necrotic7
uaz290(SDAg)	uaz290
npi249c	npi249
mkk1	MAP kinase1
mkk1	mitogen-activated protein kinase1
php20566	pio200566
bnlg1447	bngl1447
B251.45NB	BamHI fragment - mito.N in B37
Inv4e(L)	4L.16
csu94a	csu94
csu94a	csu94a(gfap)
csu94a	umc359a
npi45a	npi337
npi45a	npi45-337
nfd101b	nucleosome/chromatin assembly factor D
fsu1b(smh)	hon107
fsu1b(smh)	smh2
bnlg557	bngl557
dupssr1	mac.e00b03
AY104079	PCO134626
T1-4(122)(4)	122
bnlg1831	bngl1831
esr3	embryo surrounding region3
std4(dba)	std4
oy1	oil yellow1
dba1	DNA binding activity1
dba1	std9
uaz161a(elf)	uaz161
uaz161a(elf)	uaz161a
nec5	nec*-642A
nec5	necrotic5
AY110231	AY110236
AY110231	CL852_1
csu12c(cin4)	csu12b
csu12c(cin4)	csu12c
les11	Les*-1438
les11	lesion11
bnlg1866	bngl1866
uaz352b	mrp1b
dup(als1)	bnl#(als)
dup(als1)	bnl(als1)
dup(als1)	dup
sm2	salmon silk2
v*-N634A	v*-634A
v*-N634A	virescentN634A
T2-3a(3)	Semisterile-7
w*-9000	white*-9000
umc128	phi002
umc128	phi037
umc128	phi038
umc128	phi039
umc128	umc1013
umc128	umc128(aga)
S493.65NB	SmaI fragment - mito.N in B37
uaz17a	uaz17
uaz49c	uaz49C
gsy406b(6pgdh)	GSY406b(6pgdh)
gsy406b(6pgdh)	sc406b
T1-7c(1)	73
uiu8(geb)	uiu8
uiu8(geb)	uiu8(geb1)
uaz243b(atpb)	ATPase2
uaz243b(atpb)	uaz243b
uaz243b(atpb)	uaz243b(atp)
gl15	Glossy10
gl15	glossy15
gl15	nc134
gl15	third leaf glossy
umc49d	umc49b
o2	gsy02(o2)
o2	opaque2
o2	opaque endosperm2
o2	phi057
o2	phi112
o2	umc1066
gl6	glossy6
ubc281-900	UBC281-900
uaz298(PDsI)	uaz298
dek23	dcr*-1428
dek23	dcr*-N1428
dek23	defective kernel23
v29	v*-418
v29	virescent29
hag102	hac106
hag102	hac109
hag102	hac110
hag102	hatb
csu189(thr)	csu189
B66.4NB	BamHI fragment - mito.N in B37
T5-6(6452)(5)	6452
umc194b(gpr)	umc194b
cr4	adherentN590
cr4	adherentN647
cr4	ad*-N411
cr4	ad*-N590C
cr4	ad*-N647
cr4	crinkly4
cr4	crinkly leaf
cr4	dap*-6143
v1	virescent1
v1	v*-JRL
csu223b(psei)	csu223b
tpi5	triose phosphate isomerase5
T2-7b(7)	25
S453NB	SmaI fragment - mito.N in B37
B130.5NB	BamHI fragment - mito.N in B37
bnl(tas3a)	bnl
bnl(tas3a)	centromere associated
nad1-A1(mtNA)	nad1
nad1-A1(mtNA)	NADH dehydrogenase subunit
tub7	beta tubulin7
tub7	tub*-L10634
dek20	cp*-1392A
dek20	defective kernel20
csu850	csuh00850
csu850	csuh850
bnlg1257	bngl1257
v*-N779A	v*-779A
v*-N779A	virescentN779A
rps3(mtNB)	ribosomal protein S3
uaz27b	uaz027B
csu274(hsp90)	csu274
wsu(nia2)	bnl(nia2)
wsu(nia2)	Nia1
wsu(nia2)	wsu
npi63b	npi301-63-332
npi63b	npi301B
npi63b	npi63-102
h1	horny
h1	horny endosperm
h1	soft starch1
bnl17.04(tua)	bnl17.04
ynh(ts2)	microsatellite ynh(ts2)
ynh(ts2)	ynh
csu21a(ago)	csu21a
csu21a(ago)	csuh21a
csu21a(ago)	map1
csu21a(ago)	microtubule associated protein homolog
bnlg1126	bngl1126
niu1::Bs1	niu1
mbd109	methyl binding domain
S258.4NB	SmaI fragment - mito.N in B37
Inv2b(R)	2L.05
Inv2b(R)	8865
pg*-N484A	gs*-N484A
pg*-N484A	palegreenN484A
pg*-N484A	pg*-484A
gsy60d(bt2)	Bt2d
gsy60d(bt2)	sc60d
gsy60d(bt2)	sc60d_b
S285.2NB	SmaI fraagment - mito N in B37
gst36	glutathione transferase36
gst36	umc2098
AY104566	PCO130617
B506NB	BamHI fragment - mito.N in B37
bnlg1847	bngl1847
std1a(his2B1)	std1a
B159.9NB	BamHI fragment - mito.N in B37
bnlg1904	bngl1904
bnlg57	bngl57
bnlg1909	bngl1909
S205.3T	SmaI fragment - mito.T in B37
chr106a	chromatin complex subunit A
v*-N53A	v*-53A
v*-N53A	virescentN53A
umc232	php3853
T2-3c(3)	90
nad1-E(mtT)	NADH dehydrogenase subunit
csh8a(cyc4)	csh8a
csh8a(cyc4)	CYCI-A
csh8a(cyc4)	Ia
bnl17.16(bt2)	bnl17.16
bnl17.16(bt2)	bnl17.16(agp)
d12	d*-203D
d12	d*-N203D
d12	dwarf12
Ac8157-9L	trAc8157
Ac8157-9L	transposed Activator sequence8157
su3	sugary3
su3	su-sh*-5081
uce1	5c05d12
uce1	uaz102
uce1	uaz102(ubc)
uce1	uaz5c05d12
uce1	ubiquitin conjugating enzyme1
uaz227(end)	uaz227
B177.2NB	BamHI fragment - mito.N in B37
gsy89	cd89
rz474c(dnaj)	rz474c
umc12c	umc12b
B283.7NB	BamHI fragment - mito.N in B37
e3	esterase3
bnlg1605	bngl1605
umc253a	php4237a
hcf2	high chlorophyll fluorescence2
uaz146a(rps28)	uaz146a
T1-9(5622)(9)	9L.12
ad1	adherent1
dabo7	pg7
S388T	SmaI fragment - mito.T in B37
uaz119c(rpS6)	uaz119
uaz119c(rpS6)	uaz119c
uaz119c(rpS6)	UAZ119C(S6)
d3	d2
d3	dwarf plant3
csucmt165	csuc165
umc85a	umc85
php20581a(tb)	php200581A
php20581a(tb)	php200581b
php20581a(tb)	php20581a
php20581a(tb)	php20581A
php20581a(tb)	php20581a(ext)
php20581a(tb)	pio200581
php20581a(tb)	pio20581
an1	anther ear1
S463.5NB	SmaI fragment - mito.N in B37
nad1-C(mtT)	NADH dehydrogenase subunit
a3	anthocyanin3
bnl15.21	bnl15.21a
bnl15.21	bnl15_21
bnlg1188	bngl1188
bnlg2328a	bngl2328a
AY110266	CL17243_1
php20608a	php20608
php20608a	pio200608
trnC(mtNA)	tRNA-Cys
trnC(mtNA)	trnC
fd1	ferredoxin3
fd1	pFD3
csu84a	csu84
csu84a	csuh84
csu84a	umc353
npi305b	npi437
npi305b	npi437ABC
bnlg1098	bngl1098
B480NB	BamHI fragment - mito.N in B37
bnlg150	bngl150
uaz184(hfi)	uaz184
uaz184(hfi)	UAZ184(19AZ)
T3-5b(5)	28
bnlg1327	bngl1327
c2	colorless2
c2	diffuse
c2	Idf
c2	umc198
c2	umc198(c2)
d*-N1352B	d*-1352B
d*-N1352B	dwarfN1352B
S328NB	SmaI fragment - mito.N in B37
AY109516	CL5703_1
f1	fine stripe1
B275.85NB	BamHI fragment - mito.N in B37
cfr1	coupling factor reduction1
AY109682	CL2492_-1
ncr(sod4a)	ncr
ncr(sod4a)	SodCc
ncr(sod4a)	superoxide dismutase
acc1	accB
acc1	Acc-S2
acc1	acetyl-coenzyme A carboxylase1
T1-5c(5)	40
nad9(mtNA)	NADH dehydrogenase subunit
w*-N1890	w*-1890
w*-N1890	whiteN1890
vgt2	vegetative to generative transition2
npi115	npi312
npi115	npi329
npi115	php90115
vgt1	vegetative to generative transition1
bnlg1331	bngl1331
ibp2	initiator-binding protein2
ibp2	koln9A
B249.25NB	BamHI fragment - mito.N in B37
nad5-A&B(mtNB)	NADH dehydrogenase subunit
bnlg1241	bngl1241
psb2	photosystemII2
isu123a	isu123
isu123a	jc1004a
v*-8609	v*-8630
v*-8609	v*-8959
v*-8609	v*-9003
v*-8609	virescent*-8609
v*-8609	yel*-5787
S0NB	SmaI fragment - mito.N in B37
isu142a	isu142
isu142a	jc1331a
x	putative transcription factor
B169.1NB	BamHI fragment - mito.N in B37
bnlg1350b	bngl1350b
umc130	umc130(ntc)
bnlg1565	bngl1565
umc107b(croc)	umc107b
smk*-N1230	small kernelN1230
smk*-N1230	smk*-1230
pbf1	prolamin-box binding factor1
pbf1	umc1065
pbf1	umc1065(pbf1)
bnlg1957	bngl1957
li1	lineate leaves1
pro1	o6
pro1	proline responding1
S520.7NB	SmaI fragment - mito.N in B37
mep1	modifier of embryo protein1
ucla(obf6)	octopine synthetase binding factor
ucla(obf6)	ucla
Inv9a(R)	9L.90
trnW(mtNA)	tRNA-Trp
trnW(mtNA)	trnW(CCA)
bnlg1695	bngl1695
got3	glutamate-oxaloacetic transaminase3
asg14a	asg14
uwo1	MubG7
S491T	SmaI fragment - mito.T in B37
npi259a	npi376
npi259a	php09259
zpl1c	zein protein
B150.75NB	BamHI fragment - mito.N in B37
gsy274	GSY274
gsy274	sc274
bnlg2181	bngl2181
mpik22a(zmm4)	mpik22a
bt1	brittle endosperm1
bt1	cv
bt1	gsy60c(bt2)
bt1	sh3
bt1	sh*-459
bt1	sh5
bt1	sh*-N1992
bt1	sh*-op1992
mty7sc2b	maize telomeric YAC site
dek2	defective kernel2
dek2	dsc*-1315A
dek2	dsc*-N1315A
csu277	csu277(gfu)
isu118a	isu118
isu118a	jc0958a
tub2	beta tubulin2
tub2	TubB
csu253a	csu253
w*-N24	w*-24
w*-N24	whiteN24
bnlg1267	bngl1267
isu97a	isu97
isu97a	jc0807a
isu50	jc0233
isu61f	isu061f
bnlg1065	bngl1065
bnlg2233	bngl2233
T8-10d(8)	84
sdg107	set107
umc108	phi048
umc108	phi058
uaz236b(ser)	uaz236
uaz236b(ser)	uaz236b
uaz236b(ser)	UAZ236B(StRS)
uaz269d(kri)	uaz269
uaz269d(kri)	uaz269d
uaz269d(kri)	uaz269(kari)
ts2	phi001
ts2	tassel seed2
trnP(UGC)(mtT)	mitochondrial tRNA (UGC)
csu272a(tua)	csu272a
csu272a(tua)	csu399a(tua)
bnlg1191	bngl1191
S503.8NB	SmaI fragment - mito.N in B37
cent4	centromere chromosome
scri1(msf)	prp8
npi109b	npi355
c1	colored aleurone1
c1	gsy39(c1)
c1	I
c1	SC39
c1	umc205b
bnlg105	bngl105
umc88(P450)	umc88
S469.2NB	SmaI fragment - mito.N in B37
csu835	csuh00835
csu835	csuh835
chr111	chromatin complex subunit A
hcf102	1113-3
hcf102	hcf*-1113-3
hcf102	high chlorophyll fluorescence102
bnlg119	bngl119
bnlg1537	bngl1537
rz912a(phy)	rz912(phy)
php10014	pio100014
rgh1	dek*-1285
rgh1	rgh*-1285
rgh1	rough kernel1
AY103770	PCO100327
l19	l*-425
l19	luteus19
gl21	gl*-478B
gl21	glossy21
tga1	mga1
tga1	teosinte glume architecture1
bnl5.40	NBL5.40
l*-N113	l*-113
l*-N113	luteusN113
php20689	pio200689
v*-N473B	v*-473B
v*-N473B	virescentN473B
csu34b(rpS8)	csu34
csu34b(rpS8)	csu34(rps8)
csu34b(rpS8)	csu361(rpS8)
csu941	csuh00941
csu941	csuh941
dek15	cp*-1427A
dek15	defective kernel15
php20075b(ext)	php20075b
php20075b(ext)	pio200075B
ren2	dek326
ren2	dek*-326
ren2	dek*-Mu326
ren2	dek*-NS326
ren2	dek*-NS413
ren2	isu11
ren2	reduced endosperm2
npi432	phi088
npi432	php90432
y8	pale yellow8
E32M62-1-FAP1360A	E1M8-1
E32M62-1-FAP1360A	E32M62-1
bcd386a	BCD386X
T8-9b(8)	83
bnlg424	bngl424
npi400a	npi400A
AY106323	PCO084517
pgd1	6-phosphogluconate dehydrogenase1
pgd1	csu262
pgd1	csu262(gfu)
pgd1	pgd*-csu262
bnlg1762	bngl1762
sod2	npi419a(sod2)
sod2	npi419-sod2
sod2	SodCc
sod2	superoxide dismutase2
ig1	indeterminate gametophyte1
ct1	compact plant1
bnlg1176	bngl1176
AY105728	PCO142478
bnlg602	bngl602
uaz221(his2a)	uaz221
uaz221(his2a)	uaz221(h2a)
tda217e	ztda217e
bnl8.08i	bnl8.08E
sdg115	set115
Ac8184-6	trAc8184
Ac8184-6	transposed Activator sequence8184
bnlg1124	bngl1124
uaz159a	uaz159
betl1c	basal endosperm transfer layer1c
T5-6(6452)(6)	6452
isu62a	isu62
isu62a	nc130
isu92a	jc0748a
AY109698	CL4149_1
tda37b	ztda37b
S107T	SmaI fragment - mito.T in B37
emb1	emb*-8531
emb1	embryo specific1
bnlg1746	bngl1746
de*-N932	de*-932
de*-N932	defectiveN932
de*-N932	o*-N932
agrr37a	agr r37a
php20714	pio200714
YAC	ASH-2 YAC ASH-2
csu129	csu129(ntm9)
csu129	csuh129
csu129	umc370
csu129	umc370(gfu)
w*-N335	w*-335
w*-N335	whiteN335
csu30b(atp)	csu30b(vatp)
csu30b(atp)	umc308d
S108.9NB	SmaI fragment - mito.N in B37
cent10	centromere chromosome
rz273a(ant)	rz273a
amp3	aminopeptidase3
amp3	LapC
mat-r(mtNA)	maturase related
lac1	defective kernel34
lac1	dek34
lac1	lachrima
lac1	lachrima1
S257.7T	SmaI fragment - mito.T in B37
csu226a(elf1A)	csu226a
csu226a(elf1A)	csu226a(elf)
csu12d(cin4)	csu12d
bnl7.61	NBL7.61
T6-9b(9)	119
T6-9b(9)	9S.37
Sc	self-color
E41M59-1-FAP1360A	E41M59-1
emb*-8504	embryo specific-8504
bnlg1023a	bngl1023a
hag101	gcn5
hag101	hac104
hag101	histone acetyl transferase GNAT/MYST
B152.2NB	BamHI fragment - mito.N in B37
chr126b	chromatin complex subunit A
dupssr33	mttg.h02
oro2	orobanche2
hsbp1	herbicide safener binding protein1
hsbp1	SafBP
hsbp1	umc1535
csu275a(mtl)	csu275a
K1S	knob on
uaz248b(his3)	uaz248
uaz248b(his3)	uaz248b
uaz248b(his3)	uaz248(h3)
php20622a	php20622
php20622a	pio200622
v*-N245	v*-245
v*-N245	virescentN245
B295.55NB	BamHI fragment - mito.N in B37
tpi2	triose phosphate isomerase2
ae1	amylose extender1
ae1	ha1
ae1	high amylose1
mgs2	bnl-mgs2
mgs2	male gametophyte-specific2
mgs2	Mgs2A
mgs2	pel*-L20139
mgs2	Zm58.1
csu37a	umc328a
T4-5c(4)	14
S160.2T	SmaI fragment - mito.T in B37
umc1593a	umc1593
tumc204b(bz1)	tumc204b
ptd2	dek*-Mu3193
ptd2	pitted endosperm2
sca1	csu149
sca1	csu149a
sca1	csu149(sca)
sca1	short chain alcohol dehydrogenase1
sca1	umc382
std2b(dba)	std2b
bcd808d	bcd080d
bnlg2244	bngl2244
S149.4T	SmaI fragment - mito.T in B37
umc240	php4224
p1	fv
p1	gsy271(P)
p1	npi281(P1)
p1	npi370
p1	npi370-p1
p1	npi370(p1)
p1	pericarp color1
p1	phi095
p1	php90281
p1	sc271
p1	umc185(p1)
koln2a(hox)	koln2.1
koln2a(hox)	koln2a
koln2a(hox)	koln(hox2)
koln2a(hox)	ZmHox2a
wl*-N709B	v*-N709B
wl*-N709B	white luteusN709B
wl*-N709B	wl*-709B
csu272b(tua)	csu272b
bnlg1452	bngl1452
B260.4NB	BamHI fragment - mito.N in B37
bnlg1137	bngl1137
csu214b(grp)	csu214b
B337.1NB	BamHI fragment - mito.N in B37
php20527a	php20527
bnlg1413	bngl1413
bnl(tas1j)	bnl
bnl(tas1j)	telomere associated sequence
bnlg1287	bngl1287
umc32b	umc32b(cgn)
umc32b	umc32f
bnlg1070	bngl1070
sen5	soft endosperm5
lpa1	low phytic acid1
emb*-8551	embryo specific-8551
S75.1NB	SmaI fragment - mito.N in B37
csu173	csuh173
csu173	umc392
phys1	phy I
phys1	phyS11
phys1	phy S11
phys1	phytase1
pdi1	protein disulfide isomerase1
pdi1	protein disulfide isomerase homolog
pdi1	uaz298
pdi1	uaz298(gfu)
pdi1	umc1550
chr124	cha124
chr124	chromatin complex subunit A
cdo920b(egl)	cdo920(egl)
csu10a	csu10
umc229b	php1544
tsalike1	tryptophane synthase A homolog1
vp10	viviparous10
vp10	vp*-2048
vp10	vp*-86GN5
stAc	stabilized Activator
na1	nana plant1
wee1	umc1255
amy3	alpha amylase3
amy3	alpha amylase L25805
amy3	amy*-L25805
amy3	umc223(amy)
uaz215b(odo)	uaz215
uaz215b(odo)	uaz215b
ITS2	ribosomal internal transcribed sequence2
B534.25NB	BamHI fragment - mito.N in B37
bnl(tas1p)	bnl
bnl(tas1p)	TAS1P
bnl(tas1p)	telomere associated sequence
fie2	fertilization independent endosperm2
fie2	fie102
fie2	Zmfie2
MARZadh1	matrix associated region, near adh1
csu110f	csu110b(trf)
bnlg2238	bngl2238
ms5	male sterile5
ms5	ms*-6048
ms5	ms*-6061
ms5	ms*-6062
mpik11d	mpik12e
mpik11d	TMZ1-3
csu250b(aba)	csu250b
bnlg2047	bngl2047
les12	Les*-1453
les12	lesion12
csu103a(aba)	csu103
csu103a(aba)	csu103(aba)
csu103a(aba)	csu103(hupm)
csu103a(aba)	csuh103
csu103a(aba)	hhp1
csu103a(aba)	umc364(gfu)
v*-N308	v*-308
v*-N308	virescentN308
v*-N308	wt*-N308
bnlg1159a	bngl1159
bnlg1159a	bnlg1159
umc124b(chk)	umc124b
de*-N1175	cp*-N1175
de*-N1175	de*-1175
de*-N1175	defectiveN1175
o*-N1195A	o*-1195A
o*-N1195A	o17
o*-N1195A	o*-N1195A__
o*-N1195A	opaqueN1195A
bnlg1141	bngl1141
T8-9d(9)	9S.16
S490.1NB	SmaI fragment - mito.N in B37
mpik22b(zmm4)	mpik22b
v22	v*-055-4
v22	v*-8983
v22	virescent22
nec*-7281	necrotic*-7281
nec*-7281	yel nec*-7281
umc238a	php4222
npi119(hsp70)	npi119
B72.9NB	BamHI fragment - mito.N in B37
pgm1	phosphoglucomutase1
AY110053	CL2103_2
T8-10a(10)	16
uaz76b	uaz076B
rp5	resistance to Puccinia sorghi5
S131.6T	SmaI fragment - mito.T in B37
psl20	position shift locus20
smk*-N1057A	small kernelN1057A
smk*-N1057A	smk*-1057A
ohp1	ohp1*-
ohp1	opaque2 heterodimerizing protein1
ohp1	ucsd44a
bnlg1449	bngl1449
bnlg2186	bngl2186
les1	case
les1	Les*-843
les1	lesion1
isu167	pZmISU167
bnl5.24a	bnl5.24
T2-9c(9)	9S.33
cg1	corngrass1
pdh1	pyruvate dehydrogenase1
pdh1	umc1466
phi082	phi82
phi082	uaz230
phi082	uaz230c
phi082	uaz230(gfu)
asg34a(msd)	asg034
asg34a(msd)	asg34a
asg34a(msd)	umc1068
jpsb41	jicpsb41
jpsb41	jpsb041
jpsb41	psb041
jpsb41	psb41
php20581b(tb)	php200581a
php20581b(tb)	php20581b
php20581b(tb)	php20581b(ext)
php20581b(tb)	pio200581B
php20581b(tb)	pio20581
bnlg1885	bngl1885
lw2	lemon white2
lw2	vp12
jpsb239a	jicpsb239a
jpsb239a	psb239a
gs2	green stripe2
v*-N378A	v*-378A
v*-N378A	virescentN378A
P12M50-278-A7	P12M50-278-AA7
AY110374	CL34066_1
csu93b	csuh93b
csu93b	umc358b
bnl5.33b	bnl5.33
B291.9NB	BamHI fragment - mito.N in B37
S77T	SmaI fragment - mito.T in B37
nad5-A&B(mtT)	NADH dehydrogenase subunit
l*-N1879	l*-1879
l*-N1879	luteusN1879
l*-N1879	yg*-N1879
uat2(noi)	noi1
uat2(noi)	uat2
uat2(noi)	uat2(noi1)
uat2(noi)	University of Arizona - Tucson
B465.65NB	BamHI fragment - mito.N in B37
bnlg1367	bngl1367
gln2	Gln-
gln2	glutamine synthetase2
gln2	GS1-2
gln2	GS1931
dek13	defective kernel13
dek13	o*-744
Inv9c(R)	9L.67
bnlg1908a	bngl1908a
phi404206	ph404206
nfd105	hmgc2
nfd105	nucleosome/chromatin assembly factor D
uaz243c(atpb)	ATPase3
uaz243c(atpb)	uaz243c
uaz243c(atpb)	uaz243c(atp)
Ef2	endosperm factor2
B461.4NB	BamHI fragment - mito.N in B37
lg1	liguleless1
bnl5.37a	bnl5.37
bnl5.37a	bnl5_37a
uaz161b(elf)	uaz161
uaz161b(elf)	uaz161b
psl38	position shift locus38
S321.7T	SmaI fragment - mito.T in B37
o7	opaque endosperm7
T4-5a(4)	6472
rab15	CHEM1
rab15	csic
rab15	MA16
rab15	phi008
rab15	phi008a
rab15	pMAH9
rab15	responsive to abscisic acid15
dnt*-N1185A	dentN1185A
dnt*-N1185A	dnt*-1185A
php20523a	php20523
php20523a	pio200523
w*-N547A	w*-547A
w*-N547A	whiteN547A
bnlg398	bngl398
hcf42	high chlorophyll fluorescence42
bnlg1179	bngl1179
rps1(mtNA)	orf
rps1(mtNA)	ribosomal protein S1
cpn10	chaperonin10
cpn10	uaz222
cpn10	umc1610
uaz21b	uaz021B
emb*-8512	embryo specific-8512
umc226a	php1106
umc226a	umc226
uaz236a(ser)	uaz236
uaz236a(ser)	uaz236a
uaz236a(ser)	UAZ236A(StRS)
AY104252	PCO110637
sbe3	sbe2a
sbe3	starch branching enzyme3
sbe3	umc1997
pge(phyB1)	pge
pge(phyB1)	phyB1
mir1	maize insect resistance1
mir1	mir1(thp)
csu256(hsp90)	csu256
lmes3	long first internode
lmes3	long mesocotyl3
sr4	stp*-65A
sr4	stp*-N65A
sr4	striate leaves4
bnlg1867	bngl1867
w*-N1834	w*-1834
w*-N1834	whiteN1834
ms12	male sterile12
bnlg1643	bngl1643
php20568a	pio200568
dupssr8	mac.t02b10
AY109968	CL376_1
cp*-N863A	collapsedN863A
cp*-N863A	cp*-863A
csu861	csuh00861
csu861	csuh861
bnlg1908b	bngl1908b
uaz265c(sbe)	uaz265
uaz265c(sbe)	uaz265c
csh7	veg20
rpl6(mtT)	ribosomal protein L6
hxa102b	ada2
chr106b	chromatin complex subunit A
l15	l*-Blandy3
l15	l*-Brawn
l15	luteus15
AY110253	CL871_1
csu68d(mcf)	csu68d(ant)
dup400(pac)	dup400
dsc*-N749	discoloredN749
dsc*-N749	dsc*-749
dsc*-N749	rgh*-N749
ga1	ga9
ga1	gametophyte factor1
bnl(tas2b)	bnl
bnl(tas2b)	telomere associated sequence
php10017	phi10017
php10017	pio100017
T4-5a(5)	6472
std1b(his2B1)	std1b
isu112a	isu112
isu112a	jc0935a
mrp1	Myb related protein1
mrp1	mzMRP-1
bnlg1629	bngl1629
pr*-N850	pr*-850
pr*-N850	red aleuroneN850
T1-7c(7)	73
rp4	resistance to Puccinia sorghi4
akh1	aspartate kinase-homoserine dehydrogenase1
akh1	pAKHSDH1
rps11	ribosomal protein S11
rps11	sc53
rps11	SC53
Ac8186-5L	trAc8186
Ac8186-5L	transposed Activator sequence8186
vp13	viviparous13
tumc201(nr)	tumc201
S515.8NB	SmaI fragment - mito.N in B37
v*-N1835	v*-1835
v*-N1835	virescentN1835
wab1	Wab
wab1	Wab1
wab1	Wavy auricles in blades
v6	virescent6
asg45(ptk)	asg45
asg45(ptk)	protein kinase homolog
npi294b	npi361C
hox1	gsy242a(hox1)
hox1	homeobox1
hox1	hox1a
hox1	koln1a
hox1	koln1A
hox1	umc1309
hox1	umc1343
hox1	Zmhox1.1
hox1	Zmhox1a
T1-6a(1)	Semisterile-5
S171.2T	SmaI fragment - mito.T in B37
csu94b	csuh94b
csu94b	umc359b
mpik33i	TMZ1-2
ris1	iron-sulfur protein1
bnlg2191	bngl2191
asg35b	asg35
T1-5b(5)	32
td1	thick tassel dwarf1
hsk1	high-sulfur keratin homolog1
hsk1	uaz144
csu822	csuh00822
csu822	csuh822
npi346(tpi5)	npi346
npi346(tpi5)	tpi6
S496.7T	SmaI fragment - mito.T in B37
B11.6NB	BamHI fragment - mito.N in B37
ms24	male sterile24
cl*-N801	cl*-801
cl*-N801	colorless aleuroneN801
[truncated: 5,600 more rows]
