# Supplementary material for: MetaQTL: a package of new computational methods for the meta-analysis of QTL mapping experiments
Source: BMC Bioinformatics. 2007 Feb 8;8:49. doi: 10.1186/1471-2105-8-49 (PMC1808479; doi:10.1186/1471-2105-8-49)
Supplement: Additional File 7 — MetaQTL Package : jar file and tutorial. This Zip archive contains both the MetaQTL JAR file and the files of the tutorial. [file 1471-2105-8-49-S7.zip › org.inra.metaqtl/tutorial/qtl-map/CVS/Entries]

/Austin_1996.qtl/1.1/Tue Oct 17 14:26:09 2006//
/Barierre_2005.qtl/1.1/Tue Oct 17 14:26:09 2006//
/Blanc_2003.qtl/1.1/Tue Oct 17 14:26:09 2006//
/Bohn_1996.qtl/1.1/Tue Oct 17 14:26:09 2006//
/Bohn_2000.qtl/1.1/Tue Oct 17 14:26:09 2006//
/Bouchez_2002.qtl/1.1/Tue Oct 17 14:26:09 2006//
/Bouty_2005.qtl/1.1/Tue Oct 17 14:26:09 2006//
/Cardinal_2001.qtl/1.1/Tue Oct 17 14:26:09 2006//
/Charcosset_unpub.qtl/1.1/Tue Oct 17 14:26:09 2006//
/Chardon_2005a.qtl/1.1/Tue Oct 17 14:26:09 2006//
/Chardon_2005b.qtl/1.1/Tue Oct 17 14:26:09 2006//
/Groh_1998.qtl/1.1/Tue Oct 17 14:26:09 2006//
/Koester_1993a.qtl/1.1/Tue Oct 17 14:26:09 2006//
/Koester_1993b.qtl/1.1/Tue Oct 17 14:26:09 2006//
/Lubberstedt_1997.qtl/1.1/Tue Oct 17 14:26:09 2006//
/Mechin_2001.qtl/1.1/Tue Oct 17 14:26:09 2006//
/Moreau_1998.qtl/1.1/Tue Oct 17 14:26:09 2006//
/Pioneer_1995.qtl/1.1/Tue Oct 17 14:26:09 2006//
/Poupard_2001.qtl/1.1/Tue Oct 17 14:26:09 2006//
/Ragot_1995.qtl/1.1/Tue Oct 17 14:26:09 2006//
/Rebai_1997.qtl/1.1/Tue Oct 17 14:26:09 2006//
/Ribaut_1996.qtl/1.1/Tue Oct 17 14:26:09 2006//
/Veldboom_1996.qtl/1.1/Tue Oct 17 14:26:09 2006//
/Vladutu_1999.qtl/1.1/Tue Oct 17 14:26:09 2006//
