# Supplementary material for: MetaQTL: a package of new computational methods for the meta-analysis of QTL mapping experiments
Source: BMC Bioinformatics. 2007 Feb 8;8:49. doi: 10.1186/1471-2105-8-49 (PMC1808479; doi:10.1186/1471-2105-8-49)
Supplement: Additional File 7 — MetaQTL Package : jar file and tutorial. This Zip archive contains both the MetaQTL JAR file and the files of the tutorial. [file 1471-2105-8-49-S7.zip › org.inra.metaqtl/tutorial/qtl-map/Austin_1996.qtl]

map	qtl	group	position	qtl.trait.name	qtl.ci.from	qtl.ci.to	qtl.ci.lod.decrease	qtl.rsquare	qtl.effect.additive	qtl.cross.name	qtl.cross.size	qtl.cross.type
Austin_1996	Austin_1996_HT_2	1	82.1	HT				0.036	3.6
Austin_1996	Austin_1996_DPS_1	1	177.1	DPS				0.119	10.7
Austin_1996	Austin_1996_HT_1	1	246.4	HT				0.047	4.3
Austin_1996	Austin_1996_DPS_2	1	82.1	DPS				0.037	6.1
Austin_1996	Austin_1996_SD_1	1	169.6	SD				0.098	12.2
Austin_1996	Austin_1996_HT_3	1	177.1	HT				0.118	6.7
Austin_1996	Austin_1996_HT_5	2	57.2	HT				0.055	4.6
Austin_1996	Austin_1996_HT_4	2	119.8	HT				0.043	4
Austin_1996	Austin_1996_DPS_3	2	119.8	DPS				0.03	5.3
Austin_1996	Austin_1996_SD_2	2	119.8	SD				0.024	5.9
Austin_1996	Austin_1996_HT_6	3	149.1	HT				0.023	3
Austin_1996	Austin_1996_DPS_4	3	80.2	DPS				0.036	5.9
Austin_1996	Austin_1996_SD_3	4	139.1	SD				0.027	6.4
Austin_1996	Austin_1996_HT_8	4	59.3	HT				0.024	3
Austin_1996	Austin_1996_DPS_5	4	139.1	DPS				0.035	5.8
Austin_1996	Austin_1996_HT_7	4	118.3	HT				0.044	4.1
Austin_1996	Austin_1996_SD_4	5	103.6	SD				0.028	6.4
Austin_1996	Austin_1996_DPS_6	5	103.6	DPS				0.03	5.3
Austin_1996	Austin_1996_HT_9	5	78.5	HT				0.031	3.5
Austin_1996	Austin_1996_SD_6	6	0	SD				0.027	6.3
Austin_1996	Austin_1996_DPS_7	6	67	DPS				0.031	5.6
Austin_1996	Austin_1996_SD_5	6	67	SD				0.063	9.7
Austin_1996	Austin_1996_DPS_8	6	0	DPS				0.04	6.2
Austin_1996	Austin_1996_HT_10	7	109.8	HT				0.07	5.1
Austin_1996	Austin_1996_HT_11	7	10.4	HT				0.034	3.7
Austin_1996	Austin_1996_DPS_10	7	17	DPS				0.022	4.7
Austin_1996	Austin_1996_DPS_9	7	112.3	DPS				0.024	4.9
Austin_1996	Austin_1996_SD_7	7	112.3	SD				0.03	6.8
Austin_1996	Austin_1996_SD_8	8	119.9	SD				0.069	10.3
Austin_1996	Austin_1996_DPS_11	8	119.9	DPS				0.082	9.1
Austin_1996	Austin_1996_HT_12	8	95.2	HT				0.025	3.1
Austin_1996	Austin_1996_SD_9	9	27.2	SD				0.037	7.4
Austin_1996	Austin_1996_DPS_12	9	27.2	DPS				0.034	5.7
Austin_1996	Austin_1996_SD_10	10	6.7	SD				0.025	6.1
