# Supplementary material for: MetaQTL: a package of new computational methods for the meta-analysis of QTL mapping experiments
Source: BMC Bioinformatics. 2007 Feb 8;8:49. doi: 10.1186/1471-2105-8-49 (PMC1808479; doi:10.1186/1471-2105-8-49)
Supplement: Additional File 7 — MetaQTL Package : jar file and tutorial. This Zip archive contains both the MetaQTL JAR file and the files of the tutorial. [file 1471-2105-8-49-S7.zip › org.inra.metaqtl/tutorial/qtl-map/Barierre_2005.qtl]

map	qtl	group	position	qtl.trait.name	qtl.ci.from	qtl.ci.to	qtl.ci.lod.decrease	qtl.rsquare	qtl.effect.additive	qtl.cross.name	qtl.cross.size	qtl.cross.type
Barierre_2005	Barierre_2005_SD_1	1	188	SD	174	200	1	0.124	2.11	F838xF286	242	RI1
Barierre_2005	Barierre_2005_SD_2	5	64	SD	54	78	1	0.098	1.38	F838xF286	242	RI1
Barierre_2005	Barierre_2005_SD_3	8	70	SD	66	74	1	0.277	2.32	F838xF286	242	RI1
Barierre_2005	Barierre_2005_SD_4	10	62	SD	54	76	1	0.076	-1.02	F838xF286	242	RI1
