# Supplementary material for: MetaQTL: a package of new computational methods for the meta-analysis of QTL mapping experiments
Source: BMC Bioinformatics. 2007 Feb 8;8:49. doi: 10.1186/1471-2105-8-49 (PMC1808479; doi:10.1186/1471-2105-8-49)
Supplement: Additional File 7 — MetaQTL Package : jar file and tutorial. This Zip archive contains both the MetaQTL JAR file and the files of the tutorial. [file 1471-2105-8-49-S7.zip › org.inra.metaqtl/tutorial/qtl-map/Blanc_2003.qtl]

map	qtl	group	position	qtl.trait.name	qtl.ci.from	qtl.ci.to	qtl.ci.lod.decrease	qtl.rsquare	qtl.effect.additive	qtl.cross.name	qtl.cross.size	qtl.cross.type
Blanc_2003	Blanc_DFflofch1	1	105	SD	66	120	1.5	0.124449	-0.33	D171xF283_F2	150	SF2
Blanc_2003	Blanc_FXflofch1a	1	38	SD	0	94	1.5	0.0627673	-0.48	F283xF810	150	SF2
Blanc_2003	Blanc_SFflofch1	1	140	SD	107	164	1.5	0.103154	-0.55	F283xF9005	150	SF2
Blanc_2003	Blanc_DXflofch1	1	44	SD	34	54	1.5	0.160617	-0.74	D171xF810	150	SF2
Blanc_2003	Blanc_FXflofch1b	1	158	SD	134	175	1.5	0.10811	-0.61	F283xF810	150	SF2
Blanc_2003	Blanc_SDflofch2	2	76	SD	66	90	1.5	0.223059	-0.97	F9005xD171	150	SF2
Blanc_2003	Blanc_DFflofch2	2	88	SD	40	105	1.5	0.0812874	-0.67	D171xF283_F2	150	SF2
Blanc_2003	Blanc_SXflofch3b	3	166	SD	134	196	1.5	0.119503	-0.61	F9005xF810	150	SF2
Blanc_2003	Blanc_SXflofch3a	3	26	SD	6	41	1.5	0.186013	-0.86	F9005xF810	150	SF2
Blanc_2003	Blanc_SFflofch3	3	68	SD	47	74	1.5	0.141413	-0.64	F283xF9005	150	SF2
Blanc_2003	Blanc_FXflofch3	3	8	SD	0	85	1.5	0.082826	-0.5	F283xF810	150	SF2
Blanc_2003	Blanc_SDflofch3	3	26	SD	0	59	1.5	0.0872532	-0.64	F9005xD171	150	SF2
Blanc_2003	Blanc_DXflofch4	4	75	SD	0	97	1.5	0.0802974	-0.48	D171xF810	150	SF2
Blanc_2003	Blanc_SDflofch6	6	25	SD	0	31	1.5	0.108335	-0.6	F9005xD171	150	SF2
Blanc_2003	Blanc_FXflofch7	7	155	SD	31	183	1.5	0.0721182	-0.48	F283xF810	150	SF2
Blanc_2003	Blanc_SXflofch8	8	52	SD	40	78	1.5	0.129076	-0.65	F9005xF810	150	SF2
Blanc_2003	Blanc_SFflofch8	8	67	SD	47	78	1.5	0.119548	-0.59	F283xF9005	150	SF2
Blanc_2003	Blanc_SDflofch8	8	58	SD	49	75	1.5	0.140337	-0.66	F9005xD171	150	SF2
Blanc_2003	Blanc_SFflofch10	10	22	SD	17	30	1.5	0.363239	-1.18	F283xF9005	150	SF2
Blanc_2003	Blanc_DFflofch10	10	32	SD	28	38	1.5	0.220866	-0.89	D171xF283_F2	150	SF2
Blanc_2003	Blanc_FXflofch10	10	28	SD	24	38	1.5	0.225529	-0.91	F283xF810	150	SF2
