# Supplementary material for: MetaQTL: a package of new computational methods for the meta-analysis of QTL mapping experiments
Source: BMC Bioinformatics. 2007 Feb 8;8:49. doi: 10.1186/1471-2105-8-49 (PMC1808479; doi:10.1186/1471-2105-8-49)
Supplement: Additional File 7 — MetaQTL Package : jar file and tutorial. This Zip archive contains both the MetaQTL JAR file and the files of the tutorial. [file 1471-2105-8-49-S7.zip › org.inra.metaqtl/tutorial/qtl-map/Bohn_2000.qtl]

map	qtl	group	position	qtl.trait.name	qtl.ci.from	qtl.ci.to	qtl.ci.lod.decrease	qtl.rsquare	qtl.effect.additive	qtl.cross.name	qtl.cross.size	qtl.cross.type
Bohn_2000	Bohn_2000_DPS_1	1	198	DPS				0.073	-0.6
Bohn_2000	Bohn_2000_DPS_2	1	52	DPS				0.206	1.5
Bohn_2000	Bohn_2000_DPS_3	2	108	DPS				0.036	0.8
Bohn_2000	Bohn_2000_DPS_5	3	278	DPS				0.156	-1
Bohn_2000	Bohn_2000_DPS_4	3	112	DPS				0.121	1
Bohn_2000	Bohn_2000_DPS_6	4	186	DPS				0.04	0.5
Bohn_2000	Bohn_2000_DPS_7	4	304	DPS				0.048	0.8
Bohn_2000	Bohn_2000_DPS_8	5	198	DPS				0.044	-0.5
Bohn_2000	Bohn_2000_DPS_10	6	4	DPS				0.031
Bohn_2000	Bohn_2000_DPS_9	6	132	DPS				0.134	-1
Bohn_2000	Bohn_2000_DPS_11	8	32	DPS				0.097	0.9
Bohn_2000	Bohn_2000_DPS_12	10	106	DPS				0.09	-0.8
