# Supplementary material for: MetaQTL: a package of new computational methods for the meta-analysis of QTL mapping experiments
Source: BMC Bioinformatics. 2007 Feb 8;8:49. doi: 10.1186/1471-2105-8-49 (PMC1808479; doi:10.1186/1471-2105-8-49)
Supplement: Additional File 7 — MetaQTL Package : jar file and tutorial. This Zip archive contains both the MetaQTL JAR file and the files of the tutorial. [file 1471-2105-8-49-S7.zip › org.inra.metaqtl/tutorial/qtl-map/Cardinal_2001.qtl]

map	qtl	group	position	qtl.trait.name	qtl.ci.from	qtl.ci.to	qtl.ci.lod.decrease	qtl.rsquare	qtl.effect.additive	qtl.cross.name	qtl.cross.size	qtl.cross.type
Cardinal_2001	Cardinal_2001_DPS_2	1	72	DPS				0.141	819
Cardinal_2001	Cardinal_2001_HT_1	1	128	HT				0.138	-7363
Cardinal_2001	Cardinal_2001_HT_2	1	61	HT				0.123	6475
Cardinal_2001	Cardinal_2001_DPS_1	1	138	DPS				0.07	548
Cardinal_2001	Cardinal_2001_HT_3	1	94	HT				0.059	4379
Cardinal_2001	Cardinal_2001_HT_4	2	63	HT				0.088	-4.627
Cardinal_2001	Cardinal_2001_DPS_3	2	91	DPS				0.048	-426
Cardinal_2001	Cardinal_2001_HT_6	3	51	HT				0.093	-5516
Cardinal_2001	Cardinal_2001_DPS_4	3	118	DPS				0.044	0.46
Cardinal_2001	Cardinal_2001_DPS_5	3	88	DPS				0.192	-998
Cardinal_2001	Cardinal_2001_HT_5	3	82	HT				0.115	-6639
Cardinal_2001	Cardinal_2001_DPS_6	4	156	DPS				0.06	-458
Cardinal_2001	Cardinal_2001_HT_7	4	90	HT				0.064	-3916
Cardinal_2001	Cardinal_2001_HT_8	6	58	HT				0.072	-4204
Cardinal_2001	Cardinal_2001_HT_9	7	75	HT				0.105	5566
Cardinal_2001	Cardinal_2001_DPS_7	8	154	DPS				0.057	-0.48
Cardinal_2001	Cardinal_2001_HT_10	9	54	HT				0.223	8083
Cardinal_2001	Cardinal_2001_DPS_8	9	62	DPS				0.086	571
