# Supplementary material for: MetaQTL: a package of new computational methods for the meta-analysis of QTL mapping experiments
Source: BMC Bioinformatics. 2007 Feb 8;8:49. doi: 10.1186/1471-2105-8-49 (PMC1808479; doi:10.1186/1471-2105-8-49)
Supplement: Additional File 7 — MetaQTL Package : jar file and tutorial. This Zip archive contains both the MetaQTL JAR file and the files of the tutorial. [file 1471-2105-8-49-S7.zip › org.inra.metaqtl/tutorial/qtl-map/Charcosset_unpub.qtl]

map	qtl	group	position	qtl.trait.name	qtl.ci.from	qtl.ci.to	qtl.ci.lod.decrease	qtl.rsquare	qtl.effect.additive	qtl.cross.name	qtl.cross.size	qtl.cross.type
Charcosset_unpub	Charcosset_unpub_SD_2	1	306	SD				0.028
Charcosset_unpub	Charcosset_unpub_SD_1	1	156	SD				0.065
Charcosset_unpub	Charcosset_unpub_SD_4	2	20	SD				0.046
Charcosset_unpub	Charcosset_unpub_SD_3	2	133	SD				0.038
Charcosset_unpub	Charcosset_unpub_SD_6	5	69	SD				0.049
Charcosset_unpub	Charcosset_unpub_SD_5	5	144	SD				0.027
Charcosset_unpub	Charcosset_unpub_SD_8	8	125	SD				0.035
Charcosset_unpub	Charcosset_unpub_SD_7	8	41	SD				0.053
Charcosset_unpub	Charcosset_unpub_SD_9	9	54	SD				0.05
Charcosset_unpub	Charcosset_unpub_SD_10	9	103	SD				0.036
