# Supplementary material for: MetaQTL: a package of new computational methods for the meta-analysis of QTL mapping experiments
Source: BMC Bioinformatics. 2007 Feb 8;8:49. doi: 10.1186/1471-2105-8-49 (PMC1808479; doi:10.1186/1471-2105-8-49)
Supplement: Additional File 7 — MetaQTL Package : jar file and tutorial. This Zip archive contains both the MetaQTL JAR file and the files of the tutorial. [file 1471-2105-8-49-S7.zip › org.inra.metaqtl/tutorial/qtl-map/Chardon_2005b.qtl]

map	qtl	group	position	qtl.trait.name	qtl.ci.from	qtl.ci.to	qtl.ci.lod.decrease	qtl.rsquare	qtl.effect.additive	qtl.cross.name	qtl.cross.size	qtl.cross.type
Chardon_2005b	Chardon_2005b_DPS_1	8	6	DPS				0.065	-17.42	F7pxGaspe	150	SF3
Chardon_2005b	Chardon_2005b_DPS_2	8	18	DPS				0.061	18.44	F7pxGaspe	150	SF3
Chardon_2005b	Chardon_2005b_SD_1	8	6	SD				0.066	-19.9	F7pxGaspe	150	SF3
Chardon_2005b	Chardon_2005b_SD_2	8	18	SD				0.097	26.99	F7pxGaspe	150	SF3
