# Supplementary material for: MetaQTL: a package of new computational methods for the meta-analysis of QTL mapping experiments
Source: BMC Bioinformatics. 2007 Feb 8;8:49. doi: 10.1186/1471-2105-8-49 (PMC1808479; doi:10.1186/1471-2105-8-49)
Supplement: Additional File 7 — MetaQTL Package : jar file and tutorial. This Zip archive contains both the MetaQTL JAR file and the files of the tutorial. [file 1471-2105-8-49-S7.zip › org.inra.metaqtl/tutorial/qtl-map/Groh_1998.qtl]

map	qtl	group	position	qtl.trait.name	qtl.ci.from	qtl.ci.to	qtl.ci.lod.decrease	qtl.rsquare	qtl.effect.additive	qtl.cross.name	qtl.cross.size	qtl.cross.type
Groh_1998	Groh_1998_HT_1	2	74	HT				0.049	-5.4
Groh_1998	Groh_1998_SD_2	3	142	SD				0.039	-0.72
Groh_1998	Groh_1998_HT_2	3	62	HT				0.044	5.2
Groh_1998	Groh_1998_SD_1	3	115	SD				0.06	-0.9
Groh_1998	Groh_1998_HT_3	4	147	HT				0.078	8.2
Groh_1998	Groh_1998_HT_4	5	144	HT				0.019	3.4
Groh_1998	Groh_1998_SD_3	6	56	SD				0.056	0.86
Groh_1998	Groh_1998_HT_5	7	17	HT				0.073	6.6
Groh_1998	Groh_1998_SD_4	7	26	SD				0.018	-0.5
Groh_1998	Groh_1998_HT_6	8	83	HT				0.089	-7.4
Groh_1998	Groh_1998_SD_5	8	90	SD				0.1	-1.16
Groh_1998	Groh_1998_SD_6	9	44	SD				0.042	-0.76
Groh_1998	Groh_1998_HT_7	10	110	HT				0.077	-6.8
