# Supplementary material for: MetaQTL: a package of new computational methods for the meta-analysis of QTL mapping experiments
Source: BMC Bioinformatics. 2007 Feb 8;8:49. doi: 10.1186/1471-2105-8-49 (PMC1808479; doi:10.1186/1471-2105-8-49)
Supplement: Additional File 7 — MetaQTL Package : jar file and tutorial. This Zip archive contains both the MetaQTL JAR file and the files of the tutorial. [file 1471-2105-8-49-S7.zip › org.inra.metaqtl/tutorial/qtl-map/Koester_1993a.qtl]

map	qtl	group	position	qtl.trait.name	qtl.ci.from	qtl.ci.to	qtl.ci.lod.decrease	qtl.rsquare	qtl.effect.additive	qtl.cross.name	qtl.cross.size	qtl.cross.type
Koester_1993a	Koester_1993a_DPS_3	2	0	DPS				0.128
Koester_1993a	Koester_1993a_LN_2	2	0	LN				0.143
Koester_1993a	Koester_1993a_DPS_4	8	40.5	DPS				0.65
Koester_1993a	Koester_1993a_HT_1	8	40.5	HT				0.184
Koester_1993a	Koester_1993a_HT_3	8	40.5	HT				0.431
Koester_1993a	Koester_1993a_LN_3	8	40.5	LN				0.732
Koester_1993a	Koester_1993a_DPS_1	8	40.5	DPS				0.197
Koester_1993a	Koester_1993a_LN_1	8	40.5	LN				0.139
Koester_1993a	Koester_1993a_DPS_2	10	47	DPS				0.264
Koester_1993a	Koester_1993a_HT_2	10	47	HT				0.092
