# Supplementary material for: MetaQTL: a package of new computational methods for the meta-analysis of QTL mapping experiments
Source: BMC Bioinformatics. 2007 Feb 8;8:49. doi: 10.1186/1471-2105-8-49 (PMC1808479; doi:10.1186/1471-2105-8-49)
Supplement: Additional File 7 — MetaQTL Package : jar file and tutorial. This Zip archive contains both the MetaQTL JAR file and the files of the tutorial. [file 1471-2105-8-49-S7.zip › org.inra.metaqtl/tutorial/qtl-map/Lubberstedt_1997.qtl]

map	qtl	group	position	qtl.trait.name	qtl.ci.from	qtl.ci.to	qtl.ci.lod.decrease	qtl.rsquare	qtl.effect.additive	qtl.cross.name	qtl.cross.size	qtl.cross.type
Lubberstedt_1997	Lubberstedt_1997_HT_2	1	142	HT	124	154	1	0.046	-2.4
Lubberstedt_1997	Lubberstedt_1997_HT_3	1	236	HT	224	246	1	0.179	-8
Lubberstedt_1997	Lubberstedt_1997_HT_1	1	170	HT	160	178	1	0.037	-3
Lubberstedt_1997	Lubberstedt_1997_HT_4	2	132	HT	120	146	1	0.044	3
Lubberstedt_1997	Lubberstedt_1997_HT_5	2	32	HT	16	66	1	0.062	2.9
Lubberstedt_1997	Lubberstedt_1997_HT_6	3	118	HT	110	120	1	0.085	3.3
Lubberstedt_1997	Lubberstedt_1997_HT_7	3	146	HT	130	156	1	0.083	5.4
Lubberstedt_1997	Lubberstedt_1997_HT_8	4	120	HT	106	134	1	0.091	-4.3
Lubberstedt_1997	Lubberstedt_1997_HT_9	5	116	HT	106	134	1	0.038	-2
Lubberstedt_1997	Lubberstedt_1997_HT_11	5	16	HT	0	32	1	0.041	-2.7
Lubberstedt_1997	Lubberstedt_1997_HT_10	5	74	HT	58	98	1	0.036	-3.9
Lubberstedt_1997	Lubberstedt_1997_HT_12	6	156	HT	152	156	1	0.045	-3
Lubberstedt_1997	Lubberstedt_1997_HT_15	7	40	HT	28	54	1	0.036	2.8
Lubberstedt_1997	Lubberstedt_1997_HT_13	7	0	HT	0	6	1	0.055	-2.7
Lubberstedt_1997	Lubberstedt_1997_HT_14	7	68	HT	58	76	1	0.072	2.4
Lubberstedt_1997	Lubberstedt_1997_HT_17	8	52	HT	48	60	1	0.081	-2.6
Lubberstedt_1997	Lubberstedt_1997_HT_16	8	144	HT	122	144	1	0.054	2.8
Lubberstedt_1997	Lubberstedt_1997_HT_18	9	60	HT	40	106	1	0.078	5.6
Lubberstedt_1997	Lubberstedt_1997_HT_19	9	142	HT	122	154	1	0.039	3.6
Lubberstedt_1997	Lubberstedt_1997_HT_20	10	70	HT	60	72	1	0.05	3.7
