# Supplementary material for: MetaQTL: a package of new computational methods for the meta-analysis of QTL mapping experiments
Source: BMC Bioinformatics. 2007 Feb 8;8:49. doi: 10.1186/1471-2105-8-49 (PMC1808479; doi:10.1186/1471-2105-8-49)
Supplement: Additional File 7 — MetaQTL Package : jar file and tutorial. This Zip archive contains both the MetaQTL JAR file and the files of the tutorial. [file 1471-2105-8-49-S7.zip › org.inra.metaqtl/tutorial/qtl-map/Mechin_2001.qtl]

map	qtl	group	position	qtl.trait.name	qtl.ci.from	qtl.ci.to	qtl.ci.lod.decrease	qtl.rsquare	qtl.effect.additive	qtl.cross.name	qtl.cross.size	qtl.cross.type
Mechin_2001	Mechin_2001_SD_1	1	60	SD	40	82	1	0.075	1.41
Mechin_2001	Mechin_2001_SD_2	1	78	SD	62	82	1	0.101	0.41
Mechin_2001	Mechin_2001_HT_1	4	160	HT	146	180	1	0.129	-5
Mechin_2001	Mechin_2001_HT_2	5	100	HT	94	118	1	0.11	6.76
Mechin_2001	Mechin_2001_SD_3	5	130	SD	114	140	1	0.114	1.39
Mechin_2001	Mechin_2001_SD_4	8	76	SD	70	88	1	0.071	0.38
Mechin_2001	Mechin_2001_HT_3	9	52	HT	48	54	1	0.173	3.9
Mechin_2001	Mechin_2001_HT_4	9	52	HT	46	56	1	0.14	6.77
Mechin_2001	Mechin_2001_HT_5	10	94	HT	88	102	1	0.06	2.8
