# Supplementary material for: MetaQTL: a package of new computational methods for the meta-analysis of QTL mapping experiments
Source: BMC Bioinformatics. 2007 Feb 8;8:49. doi: 10.1186/1471-2105-8-49 (PMC1808479; doi:10.1186/1471-2105-8-49)
Supplement: Additional File 7 — MetaQTL Package : jar file and tutorial. This Zip archive contains both the MetaQTL JAR file and the files of the tutorial. [file 1471-2105-8-49-S7.zip › org.inra.metaqtl/tutorial/qtl-map/Moreau_1998.qtl]

map	qtl	group	position	qtl.trait.name	qtl.ci.from	qtl.ci.to	qtl.ci.lod.decrease	qtl.rsquare	qtl.effect.additive	qtl.cross.name	qtl.cross.size	qtl.cross.type
Moreau_1998	Moreau_1998_SD_1	1	188	SD	180	194	1	0.081	-0.37
Moreau_1998	Moreau_1998_SD_2	2	46	SD	42	66	1	0.04	0.27
Moreau_1998	Moreau_1998_SD_3	5	50	SD	42	54	1	0.031	-0.23
Moreau_1998	Moreau_1998_SD_5	8	58	SD	46	70	1	0.091	-0.43
Moreau_1998	Moreau_1998_SD_4	8	122	SD	116	126	1	0.0386	0.3
Moreau_1998	Moreau_1998_SD_6	8	92	SD	86	96	1	0.11	-0.57
Moreau_1998	Moreau_1998_SD_7	9	34	SD	18	48	1	0.053	0.32
Moreau_1998	Moreau_1998_SD_8	9	180	SD	164	188	1	0.062	-0.37
Moreau_1998	Moreau_1998_SD_9	10	100	SD	90	100	1	0.082	-0.35
