# Supplementary material for: MetaQTL: a package of new computational methods for the meta-analysis of QTL mapping experiments
Source: BMC Bioinformatics. 2007 Feb 8;8:49. doi: 10.1186/1471-2105-8-49 (PMC1808479; doi:10.1186/1471-2105-8-49)
Supplement: Additional File 7 — MetaQTL Package : jar file and tutorial. This Zip archive contains both the MetaQTL JAR file and the files of the tutorial. [file 1471-2105-8-49-S7.zip › org.inra.metaqtl/tutorial/qtl-map/Pioneer_1995.qtl]

map	qtl	group	position	qtl.trait.name	qtl.ci.from	qtl.ci.to	qtl.ci.lod.decrease	qtl.rsquare	qtl.effect.additive	qtl.cross.name	qtl.cross.size	qtl.cross.type
Pioneer_1995	qplht99	1	16	HT				0.0179999	0.322
Pioneer_1995	qplht100	1	68	HT				0.03	0.549
Pioneer_1995	qplht101	1	114	HT				0.07	0.296
Pioneer_1995	qplht102	1	198	HT				0.0179	0.352
Pioneer_1995	qplht103	2	6	HT				0.07	0.257
Pioneer_1995	qplht104	2	100	HT				0.0179	0.587
Pioneer_1995	qplht105	3	62	HT				0.039	0.707
Pioneer_1995	qplht106	3	94	HT				0.0719	0.511
Pioneer_1995	qplht107	3	154	HT				0.0189	0.288
Pioneer_1995	qplht108	3	200	HT				0.058	0.466
Pioneer_1995	qplht109	4	54	HT				0.0189	0.604
Pioneer_1995	qplht110	4	110	HT				0.081	0.268
Pioneer_1995	qplht111	5	4	HT				0.113	0.461
Pioneer_1995	qplht112	5	90	HT				0.133	0.681
Pioneer_1995	qplht113	5	144	HT				0.02	0.744
Pioneer_1995	qplht114	5	194	HT				0.016	0.297
Pioneer_1995	qplht115	6	18	HT				0.0139	0.328
Pioneer_1995	qplht116	6	62	HT				0.029	0.277
Pioneer_1995	qplht117	6	150	HT				0.024	0.337
Pioneer_1995	qplht118	7	30	HT				0.053	0.223
Pioneer_1995	qplht119	7	84	HT				0.0129	0.316
Pioneer_1995	qplht120	7	138	HT				0.029	0.483
Pioneer_1995	qplht121	8	2	HT				0.024	0.286
Pioneer_1995	qplht122	8	72	HT				0.02	0.327
Pioneer_1995	qplht123	8	136	HT				0.0279	0.279
Pioneer_1995	qplht124	8	220	HT				0.0259	0.284
Pioneer_1995	qplht125	9	0	HT				0.0379	0.347
Pioneer_1995	qplht126	9	68	HT				0.0209	0.296
Pioneer_1995	qplht127	10	58	HT				0.027	0.23
Pioneer_1995	qplht128	10	86	HT				0.0129	0.36
