# Supplementary material for: MetaQTL: a package of new computational methods for the meta-analysis of QTL mapping experiments
Source: BMC Bioinformatics. 2007 Feb 8;8:49. doi: 10.1186/1471-2105-8-49 (PMC1808479; doi:10.1186/1471-2105-8-49)
Supplement: Additional File 7 — MetaQTL Package : jar file and tutorial. This Zip archive contains both the MetaQTL JAR file and the files of the tutorial. [file 1471-2105-8-49-S7.zip › org.inra.metaqtl/tutorial/qtl-map/QTL.csv~]

map	qtl	group	position	qtl.trait.name	qtl.ci.from	qtl.ci.to	qtl.ci.lod.decrease	qtl.rsquare	qtl.effect.additive	qtl.cross.name	qtl.cross.size	qtl.cross.type
Austin_1996	Austin_1996_HT_2	1	82.1	HT				0.036	3.6
Austin_1996	Austin_1996_DPS_1	1	177.1	DPS				0.119	10.7
Austin_1996	Austin_1996_HT_1	1	246.4	HT				0.047	4.3
Austin_1996	Austin_1996_DPS_2	1	82.1	DPS				0.037	6.1
Austin_1996	Austin_1996_SD_1	1	169.6	SD				0.098	12.2
Austin_1996	Austin_1996_HT_3	1	177.1	HT				0.118	6.7
Austin_1996	Austin_1996_HT_5	2	57.2	HT				0.055	4.6
Austin_1996	Austin_1996_HT_4	2	119.8	HT				0.043	4
Austin_1996	Austin_1996_DPS_3	2	119.8	DPS				0.03	5.3
Austin_1996	Austin_1996_SD_2	2	119.8	SD				0.024	5.9
Austin_1996	Austin_1996_HT_6	3	149.1	HT				0.023	3
Austin_1996	Austin_1996_DPS_4	3	80.2	DPS				0.036	5.9
Austin_1996	Austin_1996_SD_3	4	139.1	SD				0.027	6.4
Austin_1996	Austin_1996_HT_8	4	59.3	HT				0.024	3
Austin_1996	Austin_1996_DPS_5	4	139.1	DPS				0.035	5.8
Austin_1996	Austin_1996_HT_7	4	118.3	HT				0.044	4.1
Austin_1996	Austin_1996_SD_4	5	103.6	SD				0.028	6.4
Austin_1996	Austin_1996_DPS_6	5	103.6	DPS				0.03	5.3
Austin_1996	Austin_1996_HT_9	5	78.5	HT				0.031	3.5
Austin_1996	Austin_1996_SD_6	6	0	SD				0.027	6.3
Austin_1996	Austin_1996_DPS_7	6	67	DPS				0.031	5.6
Austin_1996	Austin_1996_SD_5	6	67	SD				0.063	9.7
Austin_1996	Austin_1996_DPS_8	6	0	DPS				0.04	6.2
Austin_1996	Austin_1996_HT_10	7	109.8	HT				0.07	5.1
Austin_1996	Austin_1996_HT_11	7	10.4	HT				0.034	3.7
Austin_1996	Austin_1996_DPS_10	7	17	DPS				0.022	4.7
Austin_1996	Austin_1996_DPS_9	7	112.3	DPS				0.024	4.9
Austin_1996	Austin_1996_SD_7	7	112.3	SD				0.03	6.8
Austin_1996	Austin_1996_SD_8	8	119.9	SD				0.069	10.3
Austin_1996	Austin_1996_DPS_11	8	119.9	DPS				0.082	9.1
Austin_1996	Austin_1996_HT_12	8	95.2	HT				0.025	3.1
Austin_1996	Austin_1996_SD_9	9	27.2	SD				0.037	7.4
Austin_1996	Austin_1996_DPS_12	9	27.2	DPS				0.034	5.7
Austin_1996	Austin_1996_SD_10	10	6.7	SD				0.025	6.1
Barierre_2005	Barierre_2005_SD_1	1	188	SD	174	200	1	0.124	2.11	F838xF286	242	RI1
Barierre_2005	Barierre_2005_SD_2	5	64	SD	54	78	1	0.098	1.38	F838xF286	242	RI1
Barierre_2005	Barierre_2005_SD_3	8	70	SD	66	74	1	0.277	2.32	F838xF286	242	RI1
Barierre_2005	Barierre_2005_SD_4	10	62	SD	54	76	1	0.076	-1.02	F838xF286	242	RI1
Blanc_2003	Blanc_DFflofch1	1	105	SD	66	120	1.5	0.124449	-0.33	D171xF283_F2	150	SF2
Blanc_2003	Blanc_FXflofch1a	1	38	SD	0	94	1.5	0.0627673	-0.48	F283xF810	150	SF2
Blanc_2003	Blanc_SFflofch1	1	140	SD	107	164	1.5	0.103154	-0.55	F283xF9005	150	SF2
Blanc_2003	Blanc_DXflofch1	1	44	SD	34	54	1.5	0.160617	-0.74	D171xF810	150	SF2
Blanc_2003	Blanc_FXflofch1b	1	158	SD	134	175	1.5	0.10811	-0.61	F283xF810	150	SF2
Blanc_2003	Blanc_SDflofch2	2	76	SD	66	90	1.5	0.223059	-0.97	F9005xD171	150	SF2
Blanc_2003	Blanc_DFflofch2	2	88	SD	40	105	1.5	0.0812874	-0.67	D171xF283_F2	150	SF2
Blanc_2003	Blanc_SXflofch3b	3	166	SD	134	196	1.5	0.119503	-0.61	F9005xF810	150	SF2
Blanc_2003	Blanc_SXflofch3a	3	26	SD	6	41	1.5	0.186013	-0.86	F9005xF810	150	SF2
Blanc_2003	Blanc_SFflofch3	3	68	SD	47	74	1.5	0.141413	-0.64	F283xF9005	150	SF2
Blanc_2003	Blanc_FXflofch3	3	8	SD	0	85	1.5	0.082826	-0.5	F283xF810	150	SF2
Blanc_2003	Blanc_SDflofch3	3	26	SD	0	59	1.5	0.0872532	-0.64	F9005xD171	150	SF2
Blanc_2003	Blanc_DXflofch4	4	75	SD	0	97	1.5	0.0802974	-0.48	D171xF810	150	SF2
Blanc_2003	Blanc_SDflofch6	6	25	SD	0	31	1.5	0.108335	-0.6	F9005xD171	150	SF2
Blanc_2003	Blanc_FXflofch7	7	155	SD	31	183	1.5	0.0721182	-0.48	F283xF810	150	SF2
Blanc_2003	Blanc_SXflofch8	8	52	SD	40	78	1.5	0.129076	-0.65	F9005xF810	150	SF2
Blanc_2003	Blanc_SFflofch8	8	67	SD	47	78	1.5	0.119548	-0.59	F283xF9005	150	SF2
Blanc_2003	Blanc_SDflofch8	8	58	SD	49	75	1.5	0.140337	-0.66	F9005xD171	150	SF2
Blanc_2003	Blanc_SFflofch10	10	22	SD	17	30	1.5	0.363239	-1.18	F283xF9005	150	SF2
Blanc_2003	Blanc_DFflofch10	10	32	SD	28	38	1.5	0.220866	-0.89	D171xF283_F2	150	SF2
Blanc_2003	Blanc_FXflofch10	10	28	SD	24	38	1.5	0.225529	-0.91	F283xF810	150	SF2
Bohn_1996	Bohn_1996_HT_1	2	62	HT	58	66	1	0.12	3.56
Bohn_1996	Bohn_1996_HT_2	3	38	HT	26	40	1	0.092	-5.2
Bohn_1996	Bohn_1996_HT_3	4	94	HT	86	102	1	0.214	-6.23
Bohn_2000	Bohn_2000_DPS_1	1	198	DPS				0.073	-0.6
Bohn_2000	Bohn_2000_DPS_2	1	52	DPS				0.206	1.5
Bohn_2000	Bohn_2000_DPS_3	2	108	DPS				0.036	0.8
Bohn_2000	Bohn_2000_DPS_5	3	278	DPS				0.156	-1
Bohn_2000	Bohn_2000_DPS_4	3	112	DPS				0.121	1
Bohn_2000	Bohn_2000_DPS_6	4	186	DPS				0.04	0.5
Bohn_2000	Bohn_2000_DPS_7	4	304	DPS				0.048	0.8
Bohn_2000	Bohn_2000_DPS_8	5	198	DPS				0.044	-0.5
Bohn_2000	Bohn_2000_DPS_10	6	4	DPS				0.031
Bohn_2000	Bohn_2000_DPS_9	6	132	DPS				0.134	-1
Bohn_2000	Bohn_2000_DPS_11	8	32	DPS				0.097	0.9
Bohn_2000	Bohn_2000_DPS_12	10	106	DPS				0.09	-0.8
Bouchez_2002	Bouchez_2002_SD_1	8	42	SD	38	50	1	0.282	-2.6
Bouty_2005	Bouty_2002_SD_8	8	196	SD	188	204	1	0.161	0.624	LHRE-F3	322	RF3
Cardinal_2001	Cardinal_2001_DPS_2	1	72	DPS				0.141	819
Cardinal_2001	Cardinal_2001_HT_1	1	128	HT				0.138	-7363
Cardinal_2001	Cardinal_2001_HT_2	1	61	HT				0.123	6475
Cardinal_2001	Cardinal_2001_DPS_1	1	138	DPS				0.07	548
Cardinal_2001	Cardinal_2001_HT_3	1	94	HT				0.059	4379
Cardinal_2001	Cardinal_2001_HT_4	2	63	HT				0.088	-4.627
Cardinal_2001	Cardinal_2001_DPS_3	2	91	DPS				0.048	-426
Cardinal_2001	Cardinal_2001_HT_6	3	51	HT				0.093	-5516
Cardinal_2001	Cardinal_2001_DPS_4	3	118	DPS				0.044	0.46
Cardinal_2001	Cardinal_2001_DPS_5	3	88	DPS				0.192	-998
Cardinal_2001	Cardinal_2001_HT_5	3	82	HT				0.115	-6639
Cardinal_2001	Cardinal_2001_DPS_6	4	156	DPS				0.06	-458
Cardinal_2001	Cardinal_2001_HT_7	4	90	HT				0.064	-3916
Cardinal_2001	Cardinal_2001_HT_8	6	58	HT				0.072	-4204
Cardinal_2001	Cardinal_2001_HT_9	7	75	HT				0.105	5566
Cardinal_2001	Cardinal_2001_DPS_7	8	154	DPS				0.057	-0.48
Cardinal_2001	Cardinal_2001_HT_10	9	54	HT				0.223	8083
Cardinal_2001	Cardinal_2001_DPS_8	9	62	DPS				0.086	571
Charcosset_unpub	Charcosset_unpub_SD_2	1	306	SD				0.028
Charcosset_unpub	Charcosset_unpub_SD_1	1	156	SD				0.065
Charcosset_unpub	Charcosset_unpub_SD_4	2	20	SD				0.046
Charcosset_unpub	Charcosset_unpub_SD_3	2	133	SD				0.038
Charcosset_unpub	Charcosset_unpub_SD_6	5	69	SD				0.049
Charcosset_unpub	Charcosset_unpub_SD_5	5	144	SD				0.027
Charcosset_unpub	Charcosset_unpub_SD_8	8	125	SD				0.035
Charcosset_unpub	Charcosset_unpub_SD_7	8	41	SD				0.053
Charcosset_unpub	Charcosset_unpub_SD_9	9	54	SD				0.05
Charcosset_unpub	Charcosset_unpub_SD_10	9	103	SD				0.036
Chardon_2005a	Chardon_2005a_DPS_1	8	76	DPS	74	80	1	0.546	-37.1	F2xF7p	150	SF3
Chardon_2005a	Chardon_2005a_SD_1	8	76	SD	70	82	1	0.452	-41.5	F2xF7p	150	SF3
Chardon_2005b	Chardon_2005b_DPS_1	8	6	DPS				0.065	-17.42	F7pxGaspe	150	SF3
Chardon_2005b	Chardon_2005b_DPS_2	8	18	DPS				0.061	18.44	F7pxGaspe	150	SF3
Chardon_2005b	Chardon_2005b_SD_1	8	6	SD				0.066	-19.9	F7pxGaspe	150	SF3
Chardon_2005b	Chardon_2005b_SD_2	8	18	SD				0.097	26.99	F7pxGaspe	150	SF3
Groh_1998	Groh_1998_HT_1	2	74	HT				0.049	-5.4
Groh_1998	Groh_1998_SD_2	3	142	SD				0.039	-0.72
Groh_1998	Groh_1998_HT_2	3	62	HT				0.044	5.2
Groh_1998	Groh_1998_SD_1	3	115	SD				0.06	-0.9
Groh_1998	Groh_1998_HT_3	4	147	HT				0.078	8.2
Groh_1998	Groh_1998_HT_4	5	144	HT				0.019	3.4
Groh_1998	Groh_1998_SD_3	6	56	SD				0.056	0.86
Groh_1998	Groh_1998_HT_5	7	17	HT				0.073	6.6
Groh_1998	Groh_1998_SD_4	7	26	SD				0.018	-0.5
Groh_1998	Groh_1998_HT_6	8	83	HT				0.089	-7.4
Groh_1998	Groh_1998_SD_5	8	90	SD				0.1	-1.16
Groh_1998	Groh_1998_SD_6	9	44	SD				0.042	-0.76
Groh_1998	Groh_1998_HT_7	10	110	HT				0.077	-6.8
Koester_1993a	Koester_1993a_DPS_3	2	0	DPS				0.128
Koester_1993a	Koester_1993a_LN_2	2	0	LN				0.143
Koester_1993a	Koester_1993a_DPS_4	8	40.5	DPS				0.65
Koester_1993a	Koester_1993a_HT_1	8	40.5	HT				0.184
Koester_1993a	Koester_1993a_HT_3	8	40.5	HT				0.431
Koester_1993a	Koester_1993a_LN_3	8	40.5	LN				0.732
Koester_1993a	Koester_1993a_DPS_1	8	40.5	DPS				0.197
Koester_1993a	Koester_1993a_LN_1	8	40.5	LN				0.139
Koester_1993a	Koester_1993a_DPS_2	10	47	DPS				0.264
Koester_1993a	Koester_1993a_HT_2	10	47	HT				0.092
Koester_1993b	Koester_1993b_DPS_1	1	0	DPS				0.352
Koester_1993b	Koester_1993b_LN_1	1	0	LN				0.194
Lubberstedt_1997	Lubberstedt_1997_HT_2	1	142	HT	124	154	1	0.046	-2.4
Lubberstedt_1997	Lubberstedt_1997_HT_3	1	236	HT	224	246	1	0.179	-8
Lubberstedt_1997	Lubberstedt_1997_HT_1	1	170	HT	160	178	1	0.037	-3
Lubberstedt_1997	Lubberstedt_1997_HT_4	2	132	HT	120	146	1	0.044	3
Lubberstedt_1997	Lubberstedt_1997_HT_5	2	32	HT	16	66	1	0.062	2.9
Lubberstedt_1997	Lubberstedt_1997_HT_6	3	118	HT	110	120	1	0.085	3.3
Lubberstedt_1997	Lubberstedt_1997_HT_7	3	146	HT	130	156	1	0.083	5.4
Lubberstedt_1997	Lubberstedt_1997_HT_8	4	120	HT	106	134	1	0.091	-4.3
Lubberstedt_1997	Lubberstedt_1997_HT_9	5	116	HT	106	134	1	0.038	-2
Lubberstedt_1997	Lubberstedt_1997_HT_11	5	16	HT	0	32	1	0.041	-2.7
Lubberstedt_1997	Lubberstedt_1997_HT_10	5	74	HT	58	98	1	0.036	-3.9
Lubberstedt_1997	Lubberstedt_1997_HT_12	6	156	HT	152	156	1	0.045	-3
Lubberstedt_1997	Lubberstedt_1997_HT_15	7	40	HT	28	54	1	0.036	2.8
Lubberstedt_1997	Lubberstedt_1997_HT_13	7	0	HT	0	6	1	0.055	-2.7
Lubberstedt_1997	Lubberstedt_1997_HT_14	7	68	HT	58	76	1	0.072	2.4
Lubberstedt_1997	Lubberstedt_1997_HT_17	8	52	HT	48	60	1	0.081	-2.6
Lubberstedt_1997	Lubberstedt_1997_HT_16	8	144	HT	122	144	1	0.054	2.8
Lubberstedt_1997	Lubberstedt_1997_HT_18	9	60	HT	40	106	1	0.078	5.6
Lubberstedt_1997	Lubberstedt_1997_HT_19	9	142	HT	122	154	1	0.039	3.6
Lubberstedt_1997	Lubberstedt_1997_HT_20	10	70	HT	60	72	1	0.05	3.7
Mechin_2001	Mechin_2001_SD_1	1	60	SD	40	82	1	0.075	1.41
Mechin_2001	Mechin_2001_SD_2	1	78	SD	62	82	1	0.101	0.41
Mechin_2001	Mechin_2001_HT_1	4	160	HT	146	180	1	0.129	-5
Mechin_2001	Mechin_2001_HT_2	5	100	HT	94	118	1	0.11	6.76
Mechin_2001	Mechin_2001_SD_3	5	130	SD	114	140	1	0.114	1.39
Mechin_2001	Mechin_2001_SD_4	8	76	SD	70	88	1	0.071	0.38
Mechin_2001	Mechin_2001_HT_3	9	52	HT	48	54	1	0.173	3.9
Mechin_2001	Mechin_2001_HT_4	9	52	HT	46	56	1	0.14	6.77
Mechin_2001	Mechin_2001_HT_5	10	94	HT	88	102	1	0.06	2.8
Moreau_1998	Moreau_1998_SD_1	1	188	SD	180	194	1	0.081	-0.37
Moreau_1998	Moreau_1998_SD_2	2	46	SD	42	66	1	0.04	0.27
Moreau_1998	Moreau_1998_SD_3	5	50	SD	42	54	1	0.031	-0.23
Moreau_1998	Moreau_1998_SD_5	8	58	SD	46	70	1	0.091	-0.43
Moreau_1998	Moreau_1998_SD_4	8	122	SD	116	126	1	0.0386	0.3
Moreau_1998	Moreau_1998_SD_6	8	92	SD	86	96	1	0.11	-0.57
Moreau_1998	Moreau_1998_SD_7	9	34	SD	18	48	1	0.053	0.32
Moreau_1998	Moreau_1998_SD_8	9	180	SD	164	188	1	0.062	-0.37
Moreau_1998	Moreau_1998_SD_9	10	100	SD	90	100	1	0.082	-0.35
Pioneer_1995	qplht99	1	16	HT				0.0179999	0.322
Pioneer_1995	qplht100	1	68	HT				0.03	0.549
Pioneer_1995	qplht101	1	114	HT				0.07	0.296
Pioneer_1995	qplht102	1	198	HT				0.0179	0.352
Pioneer_1995	qplht103	2	6	HT				0.07	0.257
Pioneer_1995	qplht104	2	100	HT				0.0179	0.587
Pioneer_1995	qplht105	3	62	HT				0.039	0.707
Pioneer_1995	qplht106	3	94	HT				0.0719	0.511
Pioneer_1995	qplht107	3	154	HT				0.0189	0.288
Pioneer_1995	qplht108	3	200	HT				0.058	0.466
Pioneer_1995	qplht109	4	54	HT				0.0189	0.604
Pioneer_1995	qplht110	4	110	HT				0.081	0.268
Pioneer_1995	qplht111	5	4	HT				0.113	0.461
Pioneer_1995	qplht112	5	90	HT				0.133	0.681
Pioneer_1995	qplht113	5	144	HT				0.02	0.744
Pioneer_1995	qplht114	5	194	HT				0.016	0.297
Pioneer_1995	qplht115	6	18	HT				0.0139	0.328
Pioneer_1995	qplht116	6	62	HT				0.029	0.277
Pioneer_1995	qplht117	6	150	HT				0.024	0.337
Pioneer_1995	qplht118	7	30	HT				0.053	0.223
Pioneer_1995	qplht119	7	84	HT				0.0129	0.316
Pioneer_1995	qplht120	7	138	HT				0.029	0.483
Pioneer_1995	qplht121	8	2	HT				0.024	0.286
Pioneer_1995	qplht122	8	72	HT				0.02	0.327
Pioneer_1995	qplht123	8	136	HT				0.0279	0.279
Pioneer_1995	qplht124	8	220	HT				0.0259	0.284
Pioneer_1995	qplht125	9	0	HT				0.0379	0.347
Pioneer_1995	qplht126	9	68	HT				0.0209	0.296
Pioneer_1995	qplht127	10	58	HT				0.027	0.23
Pioneer_1995	qplht128	10	86	HT				0.0129	0.36
Poupard_2001	Poupard_2001_DPS_1	1	0	DPS	0	12	1	0.019	0.256
Poupard_2001	Poupard_2001_DPS_2	1	130	DPS	124	136	1	0.057	0.452
Poupard_2001	Poupard_2001_DPS_3	2	20	DPS	4	30	1	0.037	0.405
Poupard_2001	Poupard_2001_DPS_4	2	82	DPS	78	86	1	0.013	0.082
Poupard_2001	Poupard_2001_DPS_5	2	132	DPS	124	136	1	0.05	-0.529
Poupard_2001	Poupard_2001_DPS_6	2	170	DPS	164	182	1	0.022	0.301
Poupard_2001	Poupard_2001_DPS_8	6	108	DPS	100	116	1	0.049	0.521
Poupard_2001	Poupard_2001_DPS_9	7	60	DPS	54	66	1	0.048	-0.388
Poupard_2001	Poupard_2001_DPS_10	8	4	DPS	0	12	1	0.023	0.401
Poupard_2001	Poupard_2001_DPS_11	8	58	DPS	52	66	1	0.028	0.355
Poupard_2001	Poupard_2001_DPS_13	10	96	DPS	90	102	1	0.07	0.667
Ragot_1995	Ragot_1995_HT_1	1	25.7	HT				0.077
Ragot_1995	Ragot_1995_DPS_1	1	25.7	DPS				0.08
Ragot_1995	Ragot_1995_LN_1	1	25.7	LN				0.108
Ragot_1995	Ragot_1995_DPS_2	2	94.6	DPS				0.075
Ragot_1995	Ragot_1995_HT_2	2	94.6	HT				0.077
Ragot_1995	Ragot_1995_LN_2	2	111.2	LN				0.063
Ragot_1995	Ragot_1995_LN_3	3	38.6	LN				0.103
Ragot_1995	Ragot_1995_DPS_3	3	118.8	DPS				0.09
Ragot_1995	Ragot_1995_HT_3	3	38.6	HT				0.09
Ragot_1995	Ragot_1995_LN_4	3	118.8	LN				0.109
Ragot_1995	Ragot_1995_HT_4	4	61.2	HT				0.104
Ragot_1995	Ragot_1995_DPS_4	4	61.2	DPS				0.125
Ragot_1995	Ragot_1995_LN_6	5	0	LN				0.084
Ragot_1995	Ragot_1995_HT_5	5	12.4	HT				0.099
Ragot_1995	Ragot_1995_LN_5	5	111.5	LN				0.083
Ragot_1995	Ragot_1995_DPS_5	5	111.5	DPS				0.087
Ragot_1995	Ragot_1995_DPS_6	6	51.8	DPS				0.101
Ragot_1995	Ragot_1995_LN_7	6	98.1	LN				0.12
Ragot_1995	Ragot_1995_HT_6	9	42	HT				0.122
Ragot_1995	Ragot_1995_LN_8	9	42	LN				0.122
Ragot_1995	Ragot_1995_DPS_8	9	87.1	DPS				0.189
Ragot_1995	Ragot_1995_DPS_7	9	42	DPS				0.131
Rebai_1997	Rebai_1997_SD_26	1	159	SD	141	174	1	0.06
Rebai_1997	Rebai_1997_SD_6	1	126	SD	110	136	1	0.104
Rebai_1997	Rebai_1997_SD_1	1	127	SD	117	135	1	0.095
Rebai_1997	Rebai_1997_SD_13	1	133	SD	127	163	1	0.109
Rebai_1997	Rebai_1997_SD_20	1	132	SD	126	142	1	0.081
Rebai_1997	Rebai_1997_SD_7	2	133	SD	102	153	1	0.03
Rebai_1997	Rebai_1997_SD_21	2	150	SD	145	153	1	0.032
Rebai_1997	Rebai_1997_SD_27	2	151	SD	147	153	1	0.039
Rebai_1997	Rebai_1997_SD_14	2	148	SD	140	153	1	0.032
Rebai_1997	Rebai_1997_SD_8	3	211	SD	200	220	1	0.038
Rebai_1997	Rebai_1997_SD_22	3	217	SD	208	226	1	0.042
Rebai_1997	Rebai_1997_SD_28	3	36	SD	23	51	1	0.049
Rebai_1997	Rebai_1997_SD_16	3	190	SD	171	220	1	0.057
Rebai_1997	Rebai_1997_SD_29	3	214	SD	206	224	1	0.026
Rebai_1997	Rebai_1997_SD_2	3	46	SD	33	60	1	0.032
Rebai_1997	Rebai_1997_SD_15	3	51	SD	27	67	1	0.049
Rebai_1997	Rebai_1997_SD_9	3	94	SD	56	113	1	0.123
Rebai_1997	Rebai_1997_SD_23	3	31	SD	18	45	1	0.087
Rebai_1997	Rebai_1997_SD_10	4	89	SD	48	104	1	0.05
Rebai_1997	Rebai_1997_SD_30	4	86	SD	44	96	1	0.051
Rebai_1997	Rebai_1997_SD_3	4	65	SD	58	77	1	0.072
Rebai_1997	Rebai_1997_SD_24	4	90	SD	63	104	1	0.033
Rebai_1997	Rebai_1997_SD_17	5	65	SD	40	93	1	0.049
Rebai_1997	Rebai_1997_SD_11	5	63	SD	38	118	1	0.034
Rebai_1997	Rebai_1997_SD_4	8	39	SD	30	53	1	0.048
Rebai_1997	Rebai_1997_SD_31	8	40	SD	26	52	1	0.049
Rebai_1997	Rebai_1997_SD_18	8	10	SD	0	53	1	0.04
Rebai_1997	Rebai_1997_SD_32	9	47	SD	31	61	1	0.081
Rebai_1997	Rebai_1997_SD_5	10	64	SD	58	75	1	0.067
Rebai_1997	Rebai_1997_SD_19	10	60	SD	43	78	1	0.071
Rebai_1997	Rebai_1997_SD_12	10	48	SD	30	78	1	0.036
Rebai_1997	Rebai_1997_SD_25	10	53	SD	20	61	1	0.048
Rebai_1997	Rebai_1997_SD_33	10	58	SD	46	78	1	0.053
Ribaut_1996	Ribaut_1996_SD_2	1	163	SD				0.153	-1.3
Ribaut_1996	Ribaut_1996_SD_1	1	99	SD				0.091	-0.9
Ribaut_1996	Ribaut_1996_DPS_1	1	159	DPS				0.096	-1
Ribaut_1996	Ribaut_1996_DPS_2	3	46	DPS				0.092	-1
Ribaut_1996	Ribaut_1996_SD_3	4	58	SD				0.069	-0.8
Ribaut_1996	Ribaut_1996_DPS_3	4	58	DPS				0.084	-0.9
Ribaut_1996	Ribaut_1996_DPS_4	6	86	DPS				0.066	-0.8
Ribaut_1996	Ribaut_1996_SD_4	8	157	SD				0.063	0.8
Ribaut_1996	Ribaut_1996_SD_5	9	123	SD				0.061	0.7
Ribaut_1996	Ribaut_1996_DPS_5	9	125	DPS				0.093	0.7
Ribaut_1996	Ribaut_1996_SD_6	10	5	SD				0.057	-0.7
Ribaut_1996	Ribaut_1996_DPS_6	10	6	DPS				0.09	-0.8
Veldboom_1996	Veldboom_1996_HT_1	1	194.7	HT				0.341	-12.8
Veldboom_1996	Veldboom_1996_SD_1	1	176	SD				0.258	-14.3
Veldboom_1996	Veldboom_1996_DPS_1	1	181.7	DPS				0.213	-13.2
Veldboom_1996	Veldboom_1996_DPS_2	2	142.7	DPS				0.119	5.9
Veldboom_1996	Veldboom_1996_SD_2	2	148.7	SD				0.162	10.2
Veldboom_1996	Veldboom_1996_DPS_3	5	115.4	DPS				0.117	5.1
Veldboom_1996	Veldboom_1996_DPS_4	6	101.9	DPS				0.204	8.4
Veldboom_1996	Veldboom_1996_HT_2	6	131.9	HT				0.153	-9.6
Veldboom_1996	Veldboom_1996_SD_3	6	100.3	SD				0.414	16.1
Veldboom_1996	Veldboom_1996_HT_3	7	116.6	HT				0.112	6.3
Veldboom_1996	Veldboom_1996_DPS_5	8	104	DPS				0.138	9.4
Veldboom_1996	Veldboom_1996_SD_4	8	110	SD				0.278	14
Vladutu_1999	Vladutu_1999_DPS_1	8	27	DPS				0.61	3.2	E20-AxN28	88	SF3
Vladutu_1999	Vladutu_1999_DPS_2	8	14	DPS				0.27	1.14	E20-AxN28	88	SF3
Vladutu_1999	Vladutu_1999_HT_1	8	27	HT				0.61	11.21	E20-AxN28	88	SF3
