# Supplementary material for: MetaQTL: a package of new computational methods for the meta-analysis of QTL mapping experiments
Source: BMC Bioinformatics. 2007 Feb 8;8:49. doi: 10.1186/1471-2105-8-49 (PMC1808479; doi:10.1186/1471-2105-8-49)
Supplement: Additional File 7 — MetaQTL Package : jar file and tutorial. This Zip archive contains both the MetaQTL JAR file and the files of the tutorial. [file 1471-2105-8-49-S7.zip › org.inra.metaqtl/tutorial/qtl-map/Poupard_2001.qtl]

map	qtl	group	position	qtl.trait.name	qtl.ci.from	qtl.ci.to	qtl.ci.lod.decrease	qtl.rsquare	qtl.effect.additive	qtl.cross.name	qtl.cross.size	qtl.cross.type
Poupard_2001	Poupard_2001_DPS_1	1	0	DPS	0	12	1	0.019	0.256
Poupard_2001	Poupard_2001_DPS_2	1	130	DPS	124	136	1	0.057	0.452
Poupard_2001	Poupard_2001_DPS_3	2	20	DPS	4	30	1	0.037	0.405
Poupard_2001	Poupard_2001_DPS_4	2	82	DPS	78	86	1	0.013	0.082
Poupard_2001	Poupard_2001_DPS_5	2	132	DPS	124	136	1	0.05	-0.529
Poupard_2001	Poupard_2001_DPS_6	2	170	DPS	164	182	1	0.022	0.301
Poupard_2001	Poupard_2001_DPS_8	6	108	DPS	100	116	1	0.049	0.521
Poupard_2001	Poupard_2001_DPS_9	7	60	DPS	54	66	1	0.048	-0.388
Poupard_2001	Poupard_2001_DPS_10	8	4	DPS	0	12	1	0.023	0.401
Poupard_2001	Poupard_2001_DPS_11	8	58	DPS	52	66	1	0.028	0.355
Poupard_2001	Poupard_2001_DPS_13	10	96	DPS	90	102	1	0.07	0.667
