# Supplementary material for: MetaQTL: a package of new computational methods for the meta-analysis of QTL mapping experiments
Source: BMC Bioinformatics. 2007 Feb 8;8:49. doi: 10.1186/1471-2105-8-49 (PMC1808479; doi:10.1186/1471-2105-8-49)
Supplement: Additional File 7 — MetaQTL Package : jar file and tutorial. This Zip archive contains both the MetaQTL JAR file and the files of the tutorial. [file 1471-2105-8-49-S7.zip › org.inra.metaqtl/tutorial/qtl-map/Ragot_1995.qtl]

map	qtl	group	position	qtl.trait.name	qtl.ci.from	qtl.ci.to	qtl.ci.lod.decrease	qtl.rsquare	qtl.effect.additive	qtl.cross.name	qtl.cross.size	qtl.cross.type
Ragot_1995	Ragot_1995_HT_1	1	25.7	HT				0.077
Ragot_1995	Ragot_1995_DPS_1	1	25.7	DPS				0.08
Ragot_1995	Ragot_1995_LN_1	1	25.7	LN				0.108
Ragot_1995	Ragot_1995_DPS_2	2	94.6	DPS				0.075
Ragot_1995	Ragot_1995_HT_2	2	94.6	HT				0.077
Ragot_1995	Ragot_1995_LN_2	2	111.2	LN				0.063
Ragot_1995	Ragot_1995_LN_3	3	38.6	LN				0.103
Ragot_1995	Ragot_1995_DPS_3	3	118.8	DPS				0.09
Ragot_1995	Ragot_1995_HT_3	3	38.6	HT				0.09
Ragot_1995	Ragot_1995_LN_4	3	118.8	LN				0.109
Ragot_1995	Ragot_1995_HT_4	4	61.2	HT				0.104
Ragot_1995	Ragot_1995_DPS_4	4	61.2	DPS				0.125
Ragot_1995	Ragot_1995_LN_6	5	0	LN				0.084
Ragot_1995	Ragot_1995_HT_5	5	12.4	HT				0.099
Ragot_1995	Ragot_1995_LN_5	5	111.5	LN				0.083
Ragot_1995	Ragot_1995_DPS_5	5	111.5	DPS				0.087
Ragot_1995	Ragot_1995_DPS_6	6	51.8	DPS				0.101
Ragot_1995	Ragot_1995_LN_7	6	98.1	LN				0.12
Ragot_1995	Ragot_1995_HT_6	9	42	HT				0.122
Ragot_1995	Ragot_1995_LN_8	9	42	LN				0.122
Ragot_1995	Ragot_1995_DPS_8	9	87.1	DPS				0.189
Ragot_1995	Ragot_1995_DPS_7	9	42	DPS				0.131
