# Supplementary material for: MetaQTL: a package of new computational methods for the meta-analysis of QTL mapping experiments
Source: BMC Bioinformatics. 2007 Feb 8;8:49. doi: 10.1186/1471-2105-8-49 (PMC1808479; doi:10.1186/1471-2105-8-49)
Supplement: Additional File 7 — MetaQTL Package : jar file and tutorial. This Zip archive contains both the MetaQTL JAR file and the files of the tutorial. [file 1471-2105-8-49-S7.zip › org.inra.metaqtl/tutorial/qtl-map/Rebai_1997.qtl]

map	qtl	group	position	qtl.trait.name	qtl.ci.from	qtl.ci.to	qtl.ci.lod.decrease	qtl.rsquare	qtl.effect.additive	qtl.cross.name	qtl.cross.size	qtl.cross.type
Rebai_1997	Rebai_1997_SD_26	1	159	SD	141	174	1	0.06
Rebai_1997	Rebai_1997_SD_6	1	126	SD	110	136	1	0.104
Rebai_1997	Rebai_1997_SD_1	1	127	SD	117	135	1	0.095
Rebai_1997	Rebai_1997_SD_13	1	133	SD	127	163	1	0.109
Rebai_1997	Rebai_1997_SD_20	1	132	SD	126	142	1	0.081
Rebai_1997	Rebai_1997_SD_7	2	133	SD	102	153	1	0.03
Rebai_1997	Rebai_1997_SD_21	2	150	SD	145	153	1	0.032
Rebai_1997	Rebai_1997_SD_27	2	151	SD	147	153	1	0.039
Rebai_1997	Rebai_1997_SD_14	2	148	SD	140	153	1	0.032
Rebai_1997	Rebai_1997_SD_8	3	211	SD	200	220	1	0.038
Rebai_1997	Rebai_1997_SD_22	3	217	SD	208	226	1	0.042
Rebai_1997	Rebai_1997_SD_28	3	36	SD	23	51	1	0.049
Rebai_1997	Rebai_1997_SD_16	3	190	SD	171	220	1	0.057
Rebai_1997	Rebai_1997_SD_29	3	214	SD	206	224	1	0.026
Rebai_1997	Rebai_1997_SD_2	3	46	SD	33	60	1	0.032
Rebai_1997	Rebai_1997_SD_15	3	51	SD	27	67	1	0.049
Rebai_1997	Rebai_1997_SD_9	3	94	SD	56	113	1	0.123
Rebai_1997	Rebai_1997_SD_23	3	31	SD	18	45	1	0.087
Rebai_1997	Rebai_1997_SD_10	4	89	SD	48	104	1	0.05
Rebai_1997	Rebai_1997_SD_30	4	86	SD	44	96	1	0.051
Rebai_1997	Rebai_1997_SD_3	4	65	SD	58	77	1	0.072
Rebai_1997	Rebai_1997_SD_24	4	90	SD	63	104	1	0.033
Rebai_1997	Rebai_1997_SD_17	5	65	SD	40	93	1	0.049
Rebai_1997	Rebai_1997_SD_11	5	63	SD	38	118	1	0.034
Rebai_1997	Rebai_1997_SD_4	8	39	SD	30	53	1	0.048
Rebai_1997	Rebai_1997_SD_31	8	40	SD	26	52	1	0.049
Rebai_1997	Rebai_1997_SD_18	8	10	SD	0	53	1	0.04
Rebai_1997	Rebai_1997_SD_32	9	47	SD	31	61	1	0.081
Rebai_1997	Rebai_1997_SD_5	10	64	SD	58	75	1	0.067
Rebai_1997	Rebai_1997_SD_19	10	60	SD	43	78	1	0.071
Rebai_1997	Rebai_1997_SD_12	10	48	SD	30	78	1	0.036
Rebai_1997	Rebai_1997_SD_25	10	53	SD	20	61	1	0.048
Rebai_1997	Rebai_1997_SD_33	10	58	SD	46	78	1	0.053
