# Supplementary material for: MetaQTL: a package of new computational methods for the meta-analysis of QTL mapping experiments
Source: BMC Bioinformatics. 2007 Feb 8;8:49. doi: 10.1186/1471-2105-8-49 (PMC1808479; doi:10.1186/1471-2105-8-49)
Supplement: Additional File 7 — MetaQTL Package : jar file and tutorial. This Zip archive contains both the MetaQTL JAR file and the files of the tutorial. [file 1471-2105-8-49-S7.zip › org.inra.metaqtl/tutorial/qtl-map/Ribaut_1996.qtl]

map	qtl	group	position	qtl.trait.name	qtl.ci.from	qtl.ci.to	qtl.ci.lod.decrease	qtl.rsquare	qtl.effect.additive	qtl.cross.name	qtl.cross.size	qtl.cross.type
Ribaut_1996	Ribaut_1996_SD_2	1	163	SD				0.153	-1.3
Ribaut_1996	Ribaut_1996_SD_1	1	99	SD				0.091	-0.9
Ribaut_1996	Ribaut_1996_DPS_1	1	159	DPS				0.096	-1
Ribaut_1996	Ribaut_1996_DPS_2	3	46	DPS				0.092	-1
Ribaut_1996	Ribaut_1996_SD_3	4	58	SD				0.069	-0.8
Ribaut_1996	Ribaut_1996_DPS_3	4	58	DPS				0.084	-0.9
Ribaut_1996	Ribaut_1996_DPS_4	6	86	DPS				0.066	-0.8
Ribaut_1996	Ribaut_1996_SD_4	8	157	SD				0.063	0.8
Ribaut_1996	Ribaut_1996_SD_5	9	123	SD				0.061	0.7
Ribaut_1996	Ribaut_1996_DPS_5	9	125	DPS				0.093	0.7
Ribaut_1996	Ribaut_1996_SD_6	10	5	SD				0.057	-0.7
Ribaut_1996	Ribaut_1996_DPS_6	10	6	DPS				0.09	-0.8
