# Supplementary material for: MetaQTL: a package of new computational methods for the meta-analysis of QTL mapping experiments
Source: BMC Bioinformatics. 2007 Feb 8;8:49. doi: 10.1186/1471-2105-8-49 (PMC1808479; doi:10.1186/1471-2105-8-49)
Supplement: Additional File 7 — MetaQTL Package : jar file and tutorial. This Zip archive contains both the MetaQTL JAR file and the files of the tutorial. [file 1471-2105-8-49-S7.zip › org.inra.metaqtl/tutorial/qtl-map/Veldboom_1996.qtl]

map	qtl	group	position	qtl.trait.name	qtl.ci.from	qtl.ci.to	qtl.ci.lod.decrease	qtl.rsquare	qtl.effect.additive	qtl.cross.name	qtl.cross.size	qtl.cross.type
Veldboom_1996	Veldboom_1996_HT_1	1	194.7	HT				0.341	-12.8
Veldboom_1996	Veldboom_1996_SD_1	1	176	SD				0.258	-14.3
Veldboom_1996	Veldboom_1996_DPS_1	1	181.7	DPS				0.213	-13.2
Veldboom_1996	Veldboom_1996_DPS_2	2	142.7	DPS				0.119	5.9
Veldboom_1996	Veldboom_1996_SD_2	2	148.7	SD				0.162	10.2
Veldboom_1996	Veldboom_1996_DPS_3	5	115.4	DPS				0.117	5.1
Veldboom_1996	Veldboom_1996_DPS_4	6	101.9	DPS				0.204	8.4
Veldboom_1996	Veldboom_1996_HT_2	6	131.9	HT				0.153	-9.6
Veldboom_1996	Veldboom_1996_SD_3	6	100.3	SD				0.414	16.1
Veldboom_1996	Veldboom_1996_HT_3	7	116.6	HT				0.112	6.3
Veldboom_1996	Veldboom_1996_DPS_5	8	104	DPS				0.138	9.4
Veldboom_1996	Veldboom_1996_SD_4	8	110	SD				0.278	14
