# Supplementary material for: MetaQTL: a package of new computational methods for the meta-analysis of QTL mapping experiments
Source: BMC Bioinformatics. 2007 Feb 8;8:49. doi: 10.1186/1471-2105-8-49 (PMC1808479; doi:10.1186/1471-2105-8-49)
Supplement: Additional File 7 — MetaQTL Package : jar file and tutorial. This Zip archive contains both the MetaQTL JAR file and the files of the tutorial. [file 1471-2105-8-49-S7.zip › org.inra.metaqtl/tutorial/qtl-map/Vladutu_1999.qtl]

map	qtl	group	position	qtl.trait.name	qtl.ci.from	qtl.ci.to	qtl.ci.lod.decrease	qtl.rsquare	qtl.effect.additive	qtl.cross.name	qtl.cross.size	qtl.cross.type
Vladutu_1999	Vladutu_1999_DPS_1	8	27	DPS				0.61	3.2	E20-AxN28	88	SF3
Vladutu_1999	Vladutu_1999_DPS_2	8	14	DPS				0.27	1.14	E20-AxN28	88	SF3
Vladutu_1999	Vladutu_1999_HT_1	8	27	HT				0.61	11.21	E20-AxN28	88	SF3
