# Supplementary material for: MetaQTL: a package of new computational methods for the meta-analysis of QTL mapping experiments
Source: BMC Bioinformatics. 2007 Feb 8;8:49. doi: 10.1186/1471-2105-8-49 (PMC1808479; doi:10.1186/1471-2105-8-49)
Supplement: Additional File 7 — MetaQTL Package : jar file and tutorial. This Zip archive contains both the MetaQTL JAR file and the files of the tutorial. [file 1471-2105-8-49-S7.zip › org.inra.metaqtl/tutorial/ref-map/genetic_2005.txt]

group	marker	position
1	csu804b(dnp)	0
1	rgpc654	6.4
1	tub1	11
1	csu738	11
1	umc94a	11.9
1	fus6	12
1	bnl8.05a	12
1	csu589	12
1	bnl5.62a	12.3
1	knox1	14
1	umc164c	15
1	csu680a	15.9
1	asg31	17.3
1	cdo507a(ant)	18.3
1	std20b(uce)	19.6
1	asg59a	19.9
1	php20537b	19.9
1	uaz260b(rpL5)	20.8
1	umn857b	20.8
1	rgpc385a(rpL5)	20.8
1	csu454(gst)	22.9
1	tda47	22.9
1	T1-2c(1)	24
1	npi97a	24.1
1	umc266b(ptk)	24.1
1	cat2	27
1	ct2	27
1	T1-2(4464)(1)	28
1	les2	29
1	sr1	29
1	rab30	29.3
1	umc157a(chn)	29.8
1	vp5	30
1	pg15	30
1	gsr1	30
1	csu1171	30.9
1	umc194a(gpr)	30.9
1	php20640	30.9
1	umc115	30.9
1	csu1190	31
1	tda50	33.1
1	rgpc1122c(rpL15)	33.1
1	std2c(dba)	33.1
1	csu680c	33.1
1	csu691	39.2
1	csu860b	40.3
1	T1-3(5597)(1)	42
1	emp1	45
1	csu320a	45.2
1	T1-3(5982)(1)	47
1	lls1	48
1	umc243b	48.4
1	umc76a	48.4
1	gln6	48.4
1	hsp26	50
1	npi425c	51.4
1	umc11a	51.4
1	umc230	51.4
1	csu315c	52.9
1	cfr1	54
1	csu859(gol)	56.4
1	ms28	57
1	emb4	57
1	emb10	57
1	rth3	57
1	hcf6	57
1	hcf31	57
1	ys2	57
1	dek32	57
1	emb7	57
1	emb1	57
1	csu179a(hsp70)	59.5
1	csu181a	59.5
1	csu214b(grp)	59.5
1	csu254b	59.5
1	csu238a(apx)	60.7
1	umc8a	60.7
1	csu710a(apx)	60.8
1	asg26	61.3
1	ts2	61.5
1	zb4	62
1	asg35b	63.2
1	umc13	64.4
1	ibp2	64.4
1	pdc3	64.4
1	csu215b(grp)	64.4
1	umc266a(ptk)	64.5
1	ms17	65
1	T1-4b(1)	65
1	car1	66
1	ms9	68
1	hcf3	68.5
1	csu814b	68.5
1	p1	68.5
1	T1-9c(1)	69.5
1	dek1	69.5
1	T1-2b(1)	70
1	csu745d(rpPo)	70.9
1	T1-5(6899)(1)	72
1	npi286	72.1
1	csu392b	73.2
1	csu753	73.2
1	asg45(ptk)	74
1	bnl12.06a	74
1	fmi1(pki)	74
1	l16	74
1	csu633	74
1	csu632a	74
1	csu924(wsi)	74
1	asg69	74
1	csu941	74
1	umc227	74
1	les22	75
1	nec2	77
1	csu1082	77.4
1	T1-3k(1)	78
1	csu737(npc)	78.2
1	rgpc361(ppi)	78.2
1	rgpr44a	78.2
1	asg30b	78.2
1	T1-9(8918)(1)	79
1	T1-6c(1)	81
1	csu389	81.2
1	rz672a(cgs)	81.2
1	sod4	81.6
1	rgpc198a(sik)	81.6
1	asg75	81.6
1	csu207	83.2
1	csu649(scp)	83.2
1	csu452	83.2
1	rz251a	83.2
1	msv1	83.4
1	csu887	85.8
1	csu323	85.8
1	npi262	86.4
1	bcd450e	86.4
1	uaz198d(rpL10)	86.4
1	asg3	88.5
1	csu3	88.5
1	csu694b(uce)	89.5
1	T1-3a(1)	90
1	blh1	91
1	rz500(stp)	91.8
1	T1-9a(1)	95
1	pop1	96.1
1	rgpc316	96.1
1	csu653(fbn)	96.1
1	csu781b	96.1
1	csu1041a(ptk)	96.1
1	csu263b	96.1
1	csu822	96.1
1	rs2	98
1	rz421	98
1	csu793	98.5
1	csu1138	99.1
1	uaz198c(rpL10)	99.1
1	umc260	99.1
1	umc167a	99.1
1	csu781c	99.1
1	TB-1Sb(1)	100
1	cdo344c(rga)	100.9
1	mpik41d(mem1)	100.9
1	T1-5b(1)	101
1	eno2	101
1	cent1	101
1	rz892a(alt)	101.2
1	les5	103
1	obf1	103
1	cp3	104
1	csu710f(apx)	105.9
1	TB-1La(1)	107
1	umc67a	112.9
1	csu881(cys)	112.9
1	csu574b(eif2B)	112.9
1	csu675a(prh)	114.8
1	csu194(mthr)	115.4
1	csu503(met)	115.5
1	umc177a	115.8
1	rgpc356	115.8
1	asg11	116.9
1	umc196	116.9
1	bnl5.59a	117.9
1	csu92a	117.9
1	asg58	118.8
1	csu256(hsp90)	119.9
1	ws4	122
1	ms14	124
1	as1	124
1	umc276c(hm1)	125.1
1	ptk3	125.1
1	T1-5c(1)	128
1	les20	129
1	csu805	130.1
1	csu899b(ant)	130.1
1	ntf1	130.1
1	csu590(rpL17)	130.1
1	csu505(rpL7)	131.5
1	TB-1Lc(1)	133
1	umc58	133.1
1	umc119a	133.1
1	T1-9(4995)(1)	136
1	php20644	136.5
1	hcf13	138
1	csu1150	138.9
1	csu1132	140.2
1	T1-6a(1)	141
1	hm1	141.8
1	br2	142
1	amp2	142
1	asg62	142.8
1	hcf50	143
1	php20855	144.8
1	csh12	146.2
1	wlu5	147
1	csh11	147.1
1	T1-6b(1)	148
1	T1-9b(1)	150
1	T1-4(4692)(1)	151
1	T1-3e(1)	151
1	T1-3(4759)(1)	151
1	hcf2	153
1	br1	153
1	bcd98a	153.7
1	bcd450d	153.7
1	csu614a	153.7
1	T1-7c(1)	154
1	T1-7a(1)	155
1	std1b(his2B1)	155.3
1	umc23a	155.3
1	agrp83b	155.3
1	umc33a	155.3
1	amp1	156
1	vg1	157
1	f1	158
1	rz698a(ppy)	159.3
1	csu921b(ppp)	159.3
1	csu542	160.3
1	med63b	161.8
1	csu660a	162.9
1	uaz205b(hsp70)	164.6
1	ms12	168
1	umc128a	168.1
1	rz583a(msb)	168.1
1	bcd386a	169
1	bcd207a	169.1
1	umc37a	169.1
1	mdh4	170.1
1	csu12b(cin4)	172
1	csu580a(mdh)	172
1	T1-2a(1)	173
1	ad1	173
1	csu1007(eif4F)	173.9
1	mmm1	174
1	umc83a	174
1	uce1	174.9
1	rz561a	176.2
1	id1	176.7
1	csh4(id1)	176.7
1	v22	177
1	gt1	177
1	an1	177.1
1	csu982(goa)	177.8
1	bz2	178
1	csu66a(lhcb)	178.8
1	csu780b	178.8
1	rgps10558a	178.8
1	csu531	178.8
1	csu889b(lhcb)	178.8
1	vp14	178.8
1	bnl8.10a	179.8
1	csu1174	180.7
1	csu21a(ago)	180.7
1	rgpr250	180.7
1	cdj2	180.7
1	umc24b(lhcb)	180.7
1	csu745e(rpPo)	181.6
1	rz474b(dnaj)	181.6
1	T1-9(8389)(1)	182
1	tlr1	183
1	hcf7	183
1	cps1	183
1	olc1	183
1	hcf4	183
1	hcf44	183
1	dek22	183
1	dek2	183
1	pg16	183
1	msc1	183
1	hcf41	183
1	hcf12	183
1	cdo795a	184.6
1	rth1	184.6
1	T1-3(5267)(1)	185
1	csu696	185.9
1	csu1097c	186
1	asg63b	187.6
1	csu511a	187.6
1	ptd1	188
1	umc252b	188.5
1	umc129(geb)	189.4
1	umc140a	189.4
1	glb1	189.4
1	T1-5(8041)(1)	190
1	tbp1	190.8
1	ts3	191
1	mpl1	192
1	d8	192
1	csu222a(wsi)	192.3
1	csu200b	192.3
1	rgpc746(rnp)	194.2
1	umc197a(rip)	196.1
1	msu2(iaglu)	196.1
1	bcd1072c(hsp70)	196.1
1	rpa6b	196.1
1	uat1(lox)	196.1
1	csu110b	197.1
1	csu921a(ppp)	197.1
1	csu554a(rnh)	197.1
1	tb1	198.7
1	w18	199
1	pgm1	199
1	zb7	199
1	umc107a(croc)	199.2
1	gln2	200.4
1	cdo122a(nad)	201
1	rz912a(phy)	201.4
1	kn1	202
1	tua1	202.1
1	tua2	202.1
1	csu947	202.1
1	knox3	202.1
1	bnl15.18	202.1
1	csu248	202.1
1	csu272a(tua)	202.1
1	lw1	204
1	gs1	204
1	npi98a	205.2
1	rz632c	205.2
1	adh1	205.2
1	rz630a(sat)	205.2
1	umc106a	205.2
1	bcd450b	207.3
1	l17	209
1	mta1	209.2
1	uat4a	209.2
1	csu261	209.2
1	csu137b(ap)	209.2
1	asg54a	210.2
1	knox8a	212.8
1	bnl7.25a	214.9
1	csu954	214.9
1	csu1169b	219.3
1	umc257	219.3
1	rpa7a	219.3
1	umc264	219.3
1	umc161a	219.3
1	phi1	219.3
1	cdj1	220.3
1	csu570b(mtl)	220.3
1	usu1a(fnr)	222.2
1	cdo87b(ptk)	222.2
1	rd1	223
1	vp8	223
1	asg68b	223.4
1	npi238	223.4
1	gdh1	224
1	T1-3(5242)(1)	225
1	csu868(trp)	227.4
1	ij2	228
1	bnl8.29a	228.4
1	csu604a(trh)	228.4
1	csu33b	230
1	ccr1	231.4
1	csu663b(psaD)	231.4
1	csu536(ccr)	231.4
1	csu755	231.4
1	dia2	233
1	bm2	233
1	alh1	233
1	ts6	234
1	mtf1	234.5
1	csu175e(eif5A)	236.5
1	chi1	237.4
1	umc84a	238.8
1	T1-4g(1)	240
1	tls1	240
1	cdo457b	241.3
1	spc2	243
1	csu266	243.3
1	bnl6.32	245.2
1	csu865(phb)	245.2
1	csu1089	245.2
1	rz614(fdx)	245.2
1	rgpr3239a	245.2
1	csu1146	247.1
1	csu1154	247.1
1	acp4	247.1
1	csu1084	247.1
1	npi294i	247.1
1	csu1114	248.3
1	csu1193	249.2
1	py2	262
2	csu1192(apx)	0
2	npi239	0
2	umc2Stelo-1	0
2	bnl8.45a	0
2	umc2Stelo-2	0
2	csu326	.9
2	bnl10.38b	1
2	agrc805	1.9
2	ws3	3
2	csu29a	7.4
2	al1	7.4
2	csu300a	11.4
2	umc53a	12.4
2	csu1053	12.4
2	T2-3a(2)	13
2	csu642	13.6
2	lg1	13.7
2	mir3b(thp)	14.9
2	les11	16
2	rz590a	16.3
2	csu12d(cin4)	17.4
2	csu552	17.4
2	cdo524	17.4
2	csu1148	19.5
2	cdo244b(crp)	22.6
2	eks1	30.5
2	agrc539a	30.5
2	Inv2a(L)	32
2	gl2	38
2	bnlg125	39.1
2	csu1091a	41
2	T2-5g(2)	42
2	nec4	42
2	d5	42
2	T2-3(5304)(2)	42
2	csu1113a	43.7
2	os1	44
2	dek3	44
2	T2-9c(2)	46
2	csu425(gct)	46.4
2	csu348a	47.7
2	umc6a	50.6
2	csu1058	50.6
2	et2	51
2	npi208c	54.6
2	umc61	55.6
2	bcd855a(ext)	55.6
2	csh6	55.7
2	csh7	55.8
2	inra1(tmp)	56.8
2	gs2	58
2	b1	58
2	csu176	58.2
2	csu498	58.2
2	T2-3c(2)	59
2	ivr1	61.3
2	agrr113a	61.3
2	csu761	62.2
2	csu1167	62.6
2	TB-2Sb(2)	63
2	sk1	64
2	csu571a(ipp)	64.7
2	bnl10.42a	65.2
2	agrr167a	65.2
2	les18	66
2	csu861	68.5
2	les1	69
2	csu821	69
2	umc34	70.2
2	csu40(grx)	70.2
2	bnl8.04	71.5
2	T2-3(6862)(2)	73
2	csu348b	73.6
2	csu350(gpdh)	73.6
2	csu735(geb)	74
2	umc234	74.3
2	wt1	75
2	umc135	75.2
2	npi220d	75.2
2	prp2	76.2
2	csu56c(ohp)	77.5
2	csu393(fbn)	77.9
2	csu762	77.9
2	csu334	77.9
2	fl1	81
2	umc8b	81.1
2	T1-2(5255)(2)	82
2	hcf106	82
2	csu1117b	82.1
2	TB-2Sa(2)	83
2	hrg1	83.1
2	gl11	85
2	mn1	85.2
2	rgpg271	85.2
2	php10012	85.2
2	umc184b(glb)	86.4
2	bcd450f	86.4
2	ts1	87
2	ba2	87
2	csu255a	87.7
2	clx1	88.8
2	T2-3(6270)(2)	89
2	gl14	90
2	umc131	90.4
2	T2-9b(2)	91
2	les15	92
2	cent2	92
2	umng2	92.7
2	csu1060	92.9
2	T2-5a(2)	93
2	csu143	93
2	umng1	93
2	csu1163	93.5
2	csu1066	93.5
2	csu842	93.5
2	csu833	93.5
2	csu4a	93.5
2	umn1(acc)	93.5
2	T2-10a(2)	94
2	agrp173	94.5
2	csu671a	94.5
2	sks1	95
2	asg29b	95.5
2	csu1059	95.9
2	ssu2	96.4
2	les10	97
2	T2-3(7285)(2)	97
2	csu2a	99.4
2	wlv1	100
2	T1-2(4464)(2)	101
2	csu850	101.2
2	csu851a	101.2
2	v4	102
2	umc8g	102.5
2	csu1073a	103.8
2	csu337	107.2
2	npi123c	108.6
2	l18	110
2	umc255a	110.1
2	umc112a	111.7
2	tda217b	114
2	T1-2a(2)	114
2	umc176	114.5
2	rz509b(mip)	116
2	dia1	116.5
2	umc267(kapp)	117.3
2	csu281b	117.6
2	T1-2c(2)	118
2	klp1d	119.1
2	ask2	120
2	csu747a(arf)	120.2
2	umc55a	120.3
2	uaz352b	120.4
2	akh2	120.7
2	umc139a	121.1
2	agp1	122
2	emp2	123
2	bcd1087a	124.2
2	csu270	125.8
2	wrp1	126
2	les19	126
2	uky1(P450)	126.9
2	tpi2	128
2	ns1	130
2	csu1051	131.6
2	umc29b	133.8
2	npi47a	133.8
2	tjp1(thp)	133.8
2	umc5a	133.8
2	umc98a	133.8
2	w3	135
2	amy3	136.8
2	asg72a	144.1
2	php20005	144.1
2	csu1103	145.1
2	asg84a	147.1
2	mpik27a(zmm7)	147.1
2	csu635	147.1
2	umc22a	147.1
2	ugp1	147.1
2	ht1	148
2	csh1b(chi)	148.1
2	umc36b	148.1
2	rgpc1122a(rpL15)	148.1
2	v24	149
2	asg20	149.2
2	csu154a(eif5A)	149.2
2	csu800(lhca)	149.2
2	csu847a(lhcb)	149.2
2	agrr85a	149.2
2	umc4a	149.2
2	csu657(atpd)	149.2
2	csu658(mam)	149.2
2	umc125a	150.7
2	csu749b	150.7
2	tua5	150.7
2	csu17b(rnp)	151.3
2	umc122a	151.5
2	csu203b(eif5A)	151.5
2	rgpg99	151.6
2	spt1	152
2	px1	152
2	umc116b	152.2
2	asg23	153.3
2	rgpc74c	153.3
2	csu175a(eif5A)	153.3
2	umc137a	153.3
2	bnl5.21b	153.3
2	bnl6.20	154.3
2	csu909	156.8
2	csu894a	156.8
2	csu920a	156.8
2	asg28c	158.4
2	rgpc643c	158.4
2	csu1097b	158.4
2	les4	159
2	d10	159
2	T2-9d(2)	159
2	bnl8.44b	162.9
2	dek4	163
2	dek16	163
2	dek23	163
2	hcf1	163
2	hcf15	163
2	pur1	167.3
2	rDNA5S	169
2	emb5	171
2	umc171b(oec23)	171.9
2	umc49a	171.9
2	whp1	172.8
2	npi47c	172.8
2	csu64a(grf)	173.7
2	betl1	173.8
2	csu728b	174.8
2	csu304a	174.8
2	rf3	177
2	csu315d	180
2	agrc39b	180
2	csu622	180
2	fco1b(pex)	180
2	fco1a(pex)	181
2	csu200a	182.9
2	srk1	184.9
2	ch1	188
2	umc36a	189.2
2	csu109a	189.2
2	csu611a(grp)	192
2	csu665a(adt)	193.4
2	csu810a	197.9
2	php20581b(tb)	200.2
2	se1	201
2	csu251b	202.1
2	bnl17.14	202.1
2	umc2Ltelo	203.8
2	gn1	206
2	rgpc12b	207.6
3	g2	-2
3	bnl8.15	0
3	umc32a	0
3	umc3Stelo	1.1
3	asg64	6.1
3	umc249	9
3	e8	9
3	csu628	9
3	umc121	11
3	csu32a	13.9
3	brn1	14
3	csu1062	16.6
3	mpik24b(zmm2)	21
3	tp3	21
3	cr1	23
3	cg1	24
3	cg2	24
3	csu230	25.5
3	gl19	26
3	dek24	26
3	hsp18f	29
3	T3-9(8447)(3)	30
3	csu75a	32.8
3	dek5	33
3	d1	33
3	asg16a	33.7
3	hex1	34
3	me3	34.6
3	php20042a	35.7
3	csu199b	35.7
3	ra2	36
3	h1	36
3	csu728c	37.6
3	csu56b(ohp)	37.6
3	asg24a(gts)	37.6
3	asg48a	42.8
3	csu242	44
3	bnl8.35a	44
3	cl1	44
3	std1d(his2B1)	45.6
3	wrk1	46
3	rt1	47
3	umc154	47.6
3	csu949a	47.6
3	rgpc601b	49.2
3	rgpc131a	49.8
3	tpi4	51.2
3	rz543a	51.5
3	lg3	51.6
3	asg46a	51.9
3	umc92a	51.9
3	ttu1(hsp18)	51.9
3	klp1a	51.9
3	e4	52.9
3	rg1	53
3	e3	53
3	TB-3Sb(3)	57
3	csu621	57.9
3	rz382a	58
3	csu2b	58.2
3	csu29b	59.4
3	rf1	60
3	wi2	60
3	les17	60
3	cent3	60.3
3	csu1070	60.3
3	csh10b(cycII)	60.3
3	umc97	61.3
3	npi220b	61.3
3	rps25	61.3
3	tha1	61.3
3	umc175	61.3
3	bnl5.33e	61.3
3	rz244b(dia)	61.3
3	rz995b(fbp)	61.3
3	csu795	61.3
3	bet1	61.3
3	TB-3La(3)	62
3	csu212b	62.7
3	TB-3Lg(3)	63
3	TB-3Lf(3)	63
3	umc10a	63.6
3	pm1	64
3	T1-3(8995)(3)	64
3	csu408(grp)	64.6
3	csu851b	64.6
3	csu404b	65
3	ys3	65
3	ref1	65
3	rp3	66
3	csu290	66.6
3	cdo1160b(kri)	66.6
3	cdo344a(rga)	67.9
3	umc102a	67.9
3	ts4	68
3	tda30	68.8
3	csu912b(hsp70)	68.8
3	rgpc529	68.8
3	gl6	69
3	wsm2	69.4
3	rgpc6(rpS9)	69.5
3	rz261b(sad)	70.1
3	tda64	70.9
3	csu229b(oec)	72.3
3	cyp7	72.8
3	atp1	72.9
3	mv1	73
3	csu439(trm)	73.8
3	csu234a(gbp)	73.8
3	abp1	73.8
3	csu561a	73.8
3	csu961(fnr)	73.8
3	rz141a(emp70)	73.8
3	uiu8(geb)	73.8
3	umc18a(psaN)	73.8
3	umc268	73.8
3	bnl6.06a	73.8
3	csu237b(psaN)	73.8
3	csu44(gst)	73.8
3	zag2	73.8
3	umc252a	73.8
3	npi611b	73.8
3	ldp1	73.8
3	umc26a	73.8
3	pgd2	73.8
3	TB-3Ld(3)	74
3	TB-3Lh(3)	75
3	te1	77
3	asg52b	77.9
3	myb2	77.9
3	klp3	77.9
3	asg67b	77.9
3	csu382c(cld)	78.9
3	csu636	80.5
3	vp1	80.9
3	rz14	80.9
3	pg2	81
3	csu362	81.9
3	asg1b	81.9
3	sps2	81.9
3	umn41	81.9
3	csu268	81.9
3	sdw2	82
3	rd4	82
3	umn857a	84.5
3	spc1	86
3	ms3	86
3	rea1	86
3	rgpc385b(rpL5)	86.3
3	npi108a	87
3	bnl5.37a	87
3	ig1	87
3	uaz260a(rpL5)	87
3	lxm1	90
3	T3-9c(3)	90
3	TB-3Lj(3)	90
3	TB-3Li(3)	90
3	asg61a	92.2
3	umc165a	92.2
3	bnl5.14	92.2
3	bnl10.24a	92.2
3	rz538b	92.2
3	csu1029	92.2
3	bnl8.01	92.2
3	npi268b	92.2
3	yd2	95
3	hcf19	95
3	asg15	95.2
3	asg34b(msd)	95.2
3	asg39	95.2
3	T1-3k(3)	99
3	lg2	99.2
3	csu776b	99.2
3	ksu1a	99.2
3	csu38a(taf)	99.2
3	umc60	99.2
3	csu1183	100.4
3	got1	101
3	csu351	101.2
3	rz444b	101.2
3	csu215a(grp)	101.7
3	T1-3(5597)(3)	102
3	les14	102
3	T3-9(8562)(3)	102
3	TB-3Lc(3)	102
3	csu223b(psei)	104.3
3	umc252c	104.3
3	csu264	104.3
3	csu191	104.3
3	tub6	104.3
3	wlu1	105
3	ba1	105
3	csu96a(psei)	105.2
3	csu180	105.3
3	umc39a	107
3	bnl3.18	107.2
3	csu690	107.3
3	na1	108
3	bnl6.16a	108.3
3	umc3b	108.3
3	bcd738b(pgk)	108.3
3	cdo241a	108.3
3	bnl15.20	108.3
3	me1	110
3	T2-3(6270)(3)	110
3	T1-3(5267)(3)	110
3	hox3	110.3
3	csu567(ces)	111.3
3	K3L	112
3	csu706	112.2
3	cdo1395d	112.2
3	csu680b	112.2
3	asg4	112.3
3	bnl1.326b	112.3
3	bnl1.297a	112.3
3	bcd805	112.3
3	bnl5.33b	112.3
3	asg10	113.2
3	csu1130	114.2
3	rgpc643b	114.2
3	spc3	115
3	hcf46	115
3	TB-3Lk(3)	115
3	emb9	115
3	T1-3(5982)(3)	116
3	y10	117
3	umc228b	117.5
3	umc16a	117.5
3	umc17a	117.5
3	csu189(thr)	117.5
3	dek17	118
3	csu240	118.6
3	TB-3Ll(3)	119
3	TB-3Lm(3)	119
3	umc231	119.2
3	umc226a	120.8
3	npi432	120.8
3	csu772a	120.8
3	csu1117a	121.8
3	cdo118	125.4
3	csu456(uce)	130.6
3	csu744	130.6
3	a3	131
3	mdh3	131.5
3	php10080	131.5
3	csu703	138.8
3	csu397(cah)	139.9
3	a1	139.9
3	csu869(cah)	139.9
3	csu125a(cah)	139.9
3	umc184d(glb)	139.9
3	w19	139.9
3	umc63a	139.9
3	dek6	140
3	csu303	141
3	bnl1.67	141.2
3	med68	141.2
3	sh2	141.9
3	csu845	141.9
3	bcd134b	143.8
3	cdo920b(egl)	143.8
3	csu305b	146.6
3	et1	149
3	csu768	149.5
3	cdo455b	150.5
3	rgps10558b	150.5
3	csu780a	150.5
3	csu919a	150.5
3	csu1142	151.4
3	lhcb1	151.4
3	csu1086	151.4
3	csu21b(ago)	151.8
3	csu58a	151.8
3	csu899a(ant)	151.8
3	csu289	153
3	umc187	153
3	umc96	153
3	php20726	153
3	ga7	155
3	bnl7.26	155.8
3	cyp1	164.8
3	gl9	165
3	csu728a	165.7
3	tda117	165.7
3	csu1061a	165.7
3	uaz198a(rpL10)	166.7
3	agrr43b	166.7
4	st1	0
4	ph1	0
4	agrr115a	0
4	mtl1	.9
4	rca1	1.9
4	umc4Stelo	2.2
4	csu221	3.1
4	msf1	4.2
4	wt2	6
4	bx1	6
4	umc123	6.8
4	npi294j	9.5
4	ra3	9.5
4	bx4	9.5
4	cyp1710	10.4
4	cyp2707	10.4
4	csu618(P450)	10.4
4	asr1	15
4	rz329b(bga)	18.8
4	dzr1	20
4	uat3b(fl2)	20.9
4	php20725a	20.9
4	zpl1f	22
4	rp4	22
4	ri1	23
4	cdo520(ser)	23
4	dek25	23
4	sos1	24
4	umc277	24
4	inra2(prp)	27.4
4	ga1	31
4	umc171a(oec23)	34.2
4	hcf23	35
4	dek11	35
4	umc87a	35.1
4	umc31a	35.1
4	csu63b(cdj)	36.1
4	csu235	36.1
4	csu585	37
4	adh2	37
4	rgpc496b(adh)	37
4	csu583	37
4	uaz298(PDsI)	44.3
4	bnl5.46a	44.3
4	zpl1d	46
4	gl5	46
4	rz630b(sat)	47.6
4	spt2	48
4	la1	48
4	agrr109	48.3
4	zpl1a	49
4	zpl1b	49
4	zpl1c	49
4	zrp4	49
4	gpc3	49
4	csu1135	49.3
4	npi386a(eks)	49.3
4	csu298a	49.3
4	agrc39a	49.3
4	rz900a(ahh)	49.3
4	med63c	49.3
4	csu1185	49.3
4	csu855	49.3
4	pgd3	49.3
4	fl2	49.3
4	csu449	49.3
4	ts5	55
4	v23	55
4	Dt6	57
4	ysk1	57
4	zp1	57
4	aco1	59
4	psb3	59.2
4	rgps2470	59.4
4	v17	60
4	gl7	60
4	agrr37b	61.7
4	agrr321	61.7
4	bm3	61.7
4	csu599a	61.7
4	agrr301	61.7
4	agrp67	62.6
4	bap2	62.6
4	su3	63
4	dsc1	63
4	agrp54b	63.1
4	cp2	65
4	su1	66
4	orp1	66.3
4	csu1125	66.9
4	csu1098	66.9
4	csu565(rpPo)	66.9
4	csu474(rpS14)	66.9
4	csu294	66.9
4	gpc1	66.9
4	agrc567	67.6
4	umc193d(orp)	68
4	agrr89	68
4	zpl1e	70
4	tga1	70
4	umc242	70.9
4	std1a(his2B1)	70.9
4	nnr1	70.9
4	bt2	70.9
4	umc47a	70.9
4	umc42a	70.9
4	bnl15.45	70.9
4	med63a	70.9
4	agrr286	70.9
4	agrr62b	70.9
4	csu1026	70.9
4	csu902	70.9
4	umc263	70.9
4	zpl2a	71
4	zpl3a	71
4	TB-4Sa(4)	71
4	T4-9g(4)	71
4	TB-4Sg(4)	71
4	csu74(fdx)	71.8
4	umc33b	71.9
4	csu716	71.9
4	cdo395a(ypt)	71.9
4	cent4	72
4	csu93c	73.3
4	agrp83a	73.3
4	bnl5.71b	73.3
4	bnl5.33a	74.3
4	tda62b	74.3
4	std16a(blr)	74.3
4	cdo497	74.3
4	cdo116b	74.3
4	akh1	75
4	csu100(ptk)	75.3
4	npi267	75.3
4	csu693(lrr)	75.3
4	csu742b(rpS7)	75.3
4	bnl7.20	75.3
4	umc273b	75.3
4	npi594b	75.3
4	csu84a	75.3
4	csu358b(pal)	76.2
4	csu1063	76.2
4	als1	77
4	csu428(cyb561)	78.4
4	csu720b	78.4
4	umc14a	78.4
4	umc158	78.4
4	umc156a	78.4
4	zb6	79
4	csu638	80
4	T4-9(6222)(4)	85
4	TB-4Lc(4)	85
4	TB-4Lb(4)	85
4	TB-4Lf(4)	85
4	csu661	85.6
4	csu640	87.4
4	lw4	91
4	rgpr663a	91
4	csu816	92.8
4	csu587a	92.8
4	T1-4(4692)(4)	93
4	TB-4Le(4)	93
4	T4-9(6504)(4)	93
4	TB-4Ld(4)	93
4	csu907a	96.8
4	csu643b	96.8
4	gl4	97
4	rgpc601a	98.1
4	trg1	99
4	gln5	99.8
4	umc66a(lcr)	101.9
4	prh1	101.9
4	csu525(rpL17)	101.9
4	rz446a	102.8
4	klp1e	103.5
4	umc229a	105.9
4	umc19	105.9
4	agrp168c	107
4	bnl5.67a	107
4	umc244a	108.1
4	asg33	112.1
4	csu672b	112.1
4	csu597d(dah)	112.1
4	o1	113
4	asg9a	113.1
4	umc127c	114
4	asg74b	114
4	dek31	115
4	tu1	116
4	v8	116
4	asg85a	116.1
4	asg27a	118.2
4	csu91a	122.2
4	bnl10.05	122.2
4	bnl7.65	122.2
4	rgpg24	122.2
4	rgpg124a	122.2
4	umc133a	122.2
4	gol1	122.2
4	fer1	122.2
4	j2	124
4	gl3	124
4	php20071	125.3
4	rgpl102	125.3
4	cdo127a(pyk)	125.3
4	ssu1	126
4	T4-7(4698)(4)	126
4	csu166a	126.3
4	umn433	126.3
4	csu1038b	126.3
4	csu597a(dah)	126.3
4	rgpg111	126.3
4	csu1073b	126.3
4	cdo365(pet)	126.3
4	umc15a	126.3
4	php20562	126.8
4	ns2	128
4	ms44	128
4	csu178a	128.2
4	c2	128.2
4	tda44	128.2
4	csu202(rpL7)	128.2
4	emb6	130
4	dek8	130
4	emb11	130
4	dek10	130
4	nec5	130
4	emb8	130
4	T1-4b(4)	133
4	csu704	133.4
4	mdr1	134
4	csu50a	134.5
4	umc52a	134.5
4	csu39	134.5
4	csu201	135.5
4	csu241b	135.9
4	rgpc643a	135.9
4	csu304b	136
4	csu674(gts)	136.8
4	mgs2	137
4	ris2	137.4
4	csu862b(rpL11)	137.4
4	rgpr3235b	137.4
4	asg22	138.4
4	csu745b(rpPo)	138.4
4	csu324a(cts)	139.4
4	cdo534a(cts)	139.4
4	csu34b(rpS8)	139.4
4	ms41	142
4	cdo1395c	143.3
4	csu719(lox)	143.7
4	csu1107	143.7
4	T4-9b(4)	144
4	csu631	145.5
4	dp1	146
4	npi294g	148.3
4	uaz279(cbp)	150.1
4	csu848a(vpp)	150.1
4	csu283a	153.7
4	csu758	153.7
4	php20608a	153.7
4	csu330(ubi)	153.7
4	csu377a(ubi)	153.7
4	asg41	156.2
4	csu36a(rpL19)	157.7
4	cas1	158.8
4	bnl15.07a	158.8
4	dba1	158.8
4	bnl8.23a	168.8
4	csu380	169.7
4	umc111a(psy)	169.7
4	umc169a	169.7
4	umc112c	171.8
4	cat3	174
4	csu710b(apx)	175.5
4	csu315b	175.8
5	csu277	0
5	csu1087	0
5	csu527(crm)	0
5	bnl8.33	5.1
5	cdo457a	5.1
5	csh1c(chi)	8
5	asg60	8.3
5	rgpg164	9.4
5	npi409a	11.6
5	csu33a	11.6
5	csu663a(psaD)	11.6
5	bnl6.25a	11.6
5	sca1	11.6
5	ms42	12
5	csu604b(trh)	12.8
5	cdo87a(ptk)	16.4
5	csu1169a	18.6
5	umc144a	18.6
5	rpa7b	18.6
5	csu570a(mtl)	18.6
5	tua3	18.6
5	ms13	20
5	umc240	21.6
5	bnl17.18a	21.6
5	umc147a	21.6
5	csu707	23.6
5	asg54b	24.6
5	uat4b	27.5
5	csu137a(ap)	29.8
5	bcd450a	29.8
5	msc2	30
5	d9	30
5	rgpc975(rpS27)	33.6
5	hcf108	35
5	umc72a	35.9
5	csu318	35.9
5	umc90	36.3
5	asg73	36.3
5	umc144b	36.3
5	tua4	37.3
5	rz632a	39.4
5	crp2	42
5	dek18	42
5	csu10a	50
5	pgm2	50
5	am1	50
5	csu554b(rnh)	50
5	cdo122b(nad)	50
5	bcd1072a(hsp70)	50
5	rpa6a	50
5	lu1	52
5	bnlg105a	53
5	uwm2(rnp)	53
5	csu108a(gbp)	53
5	tub4	55
5	csu222b(wsi)	56
5	csu574a(eif2B)	56
5	rz474a(dnaj)	56
5	csu511b	56
5	tbp2	56.5
5	umc27a	56.9
5	bnl7.56	57.9
5	na2	59
5	csu175c(eif5A)	59.4
5	rgpc643d	59.4
5	rgpr440a(gap)	59.4
5	csu340	59.4
5	mdh5	60.8
5	csu580b(mdh)	60.8
5	bnl5.02a	60.8
5	umc166a	60.8
5	umc83b	60.8
5	ga10	62
5	cpn1	62.8
5	uky2(P450)	62.8
5	cdo475d	62.8
5	rz561b	62.8
5	std2b(dba)	63.9
5	rz892b(alt)	63.9
5	bnl6.10	65.8
5	umc43	65.8
5	rgpc1122e(rpL15)	65.8
5	ucr1b(eif)	69.8
5	csu419	69.8
5	nl2	72
5	anl1	72
5	csu338	73.8
5	cat1	73.8
5	td1	73.8
5	umc1	73.8
5	amy2	74
5	bip1	77.2
5	got3	78
5	gl17	81
5	nec6	82
5	a2	82
5	TB-5Sc(5)	83
5	vp2	84
5	csu252a(cdc2)	84.3
5	ps1	85
5	csu720c	85.5
5	csu652(rpL27)	85.5
5	uaz132a(dts)	86.7
5	csu377b(ubi)	86.7
5	csu283b	86.7
5	csu660b	86.7
5	umn388	86.7
5	csu670	86.7
5	csu774(lhcb)	86.7
5	bnl4.36	86.7
5	uaz275	86.7
5	csu315a	86.7
5	csu305a	86.7
5	csu36b(rpL19)	86.7
5	T5-6b(5)	87
5	umc40	87.7
5	umc250	88.4
5	csu562b(ubi)	88.4
5	asg51a	90
5	rz87(clp)	90
5	asg43	92
5	bm1	92
5	csu862a(rpL11)	92
5	nec3	92
5	bnl7.71	92
5	mip1	92
5	csu241a	92
5	dupssr10	92
5	T1-5(8041)(5)	92.1
5	cent5	92.5
5	T1-5b(5)	93
5	wi4	93
5	ris1	93
5	bt1	93
5	T5-9(4817)(5)	94
5	csu302	94.5
5	v3	96
5	ae1	96
5	TB-5Lb(5)	97
5	TB-5Ld(5)	97
5	amp3	97
5	TB-5La(5)	97
5	ga2	98
5	dek33	98
5	bv1	98
5	csu308	99.2
5	csu765	99.2
5	incw1	100
5	als2	100
5	ms5	101
5	csu93b	101.1
5	csu600	101.1
5	csu1080a	101.1
5	bnl5.71a	101.1
5	rz166(nac)	104.1
5	br3	105
5	tda62a	106.2
5	std16b(blr)	106.2
5	prg1	108
5	mep1	109
5	pr1	109
5	sh4	109
5	csu713	109.1
5	csu95b	109.1
5	lw2	110
5	csu173	111
5	gl8	111
5	rgpc174a	111
5	nbp35	111
5	gpc4	112
5	asg71	115.1
5	pal1	115.1
5	csu1105	115.1
5	csu550	118.1
5	bnl5.40	119
5	rpl19	119.6
5	umc126a	121
5	v12	121
5	umc14c	121
5	cdo395b(ypt)	121
5	csu777	121
5	umc54	121
5	ys1	122
5	umc51a	122.9
5	lw3	123
5	csu440	123
5	csu434	123
5	umc141	124.1
5	csh10a(cycII)	124.1
5	umc262	125.5
5	rgpg57	125.5
5	umc253a	125.5
5	asg81a	127
5	csu587b	127
5	csu615a	127
5	rz567a(klc)	130
5	csu1164	131
5	csu643a	131
5	csu907b	131
5	ren1	131
5	cdo507b(ant)	131
5	csu26a(ant)	131
5	rz273b(ant)	131
5	gln4	134
5	umc108	134
5	hsf1	135
5	ppg1	136
5	dek27	136
5	dek26	136
5	nec7	136
5	rth2	136
5	hcf38	136
5	hcf21	136
5	hcf18	136
5	psb2	136
5	grt1	136
5	dek9	136
5	asg84b	139
5	klp5	139
5	umc241	140.1
5	csu288	144.1
5	asg74a	145.1
5	csu1074	145.1
5	cdo516a	145.1
5	lhcb4	145.1
5	ppp1	145.1
5	asg9b	145.1
5	agrc563a	147.2
5	csu672a	147.2
5	wgs1	153
5	bnl5.24a	153.3
5	T5-9a(5)	154
5	dap1	154
5	yg1	155
5	eg1	160
5	v2	162
5	zb1	162
5	got2	165
5	csu834(mss)	165.4
5	csu799(rpCL9)	167.5
5	csu695(rpL9)	167.8
5	umc104b	168.7
5	rz446b	171.7
5	php10017	174.8
6	rz143a(gpc)	0
6	rgpc174b	8.5
6	bnlg238	12.7
6	wi1	13
6	hcf26	13
6	hcf323	13
6	hcf5	13
6	dek28	13
6	csu926(frk)	13.7
6	bnlg161b	14
6	csu710d(apx)	15.6
6	csu178b	15.6
6	adk1	19
6	rhm1	22
6	umc85a	22.8
6	csu70	22.8
6	umc159a	22.8
6	agrp144	22.8
6	gpc2	22.8
6	po1	23
6	mdm1	25
6	TB-6Sa(6)	25
6	NOR	25
6	bnlg426	26.8
6	csu699	26.8
6	pge23	26.8
6	cdo580b(ivd)	26.8
6	csu700	26.8
6	bnl7.28	26.8
6	rgd1	27
6	wsm1	27
6	csu680e	27.7
6	csu243	28.8
6	csu1120	28.8
6	agrr221	28.8
6	csu809	28.8
6	cent6	29
6	mn3	30
6	csu1196	30.4
6	uck1	30.4
6	pgd1	30.4
6	csu1187	30.4
6	TB-6Ld(6)	31
6	umc36c	31.8
6	csu94a	31.8
6	TB-6Lc(6)	32
6	w15	33
6	T6-9(6019)(6)	34
6	T6-9e(6)	34
6	T4-6(8428)(6)	34
6	zp15	34.6
6	umc59a	34.7
6	csu146a(cdc48)	34.7
6	agrr189	34.7
6	csu548	34.7
6	enp1	34.7
6	bnl6.22b	34.7
6	csu56a(ohp)	34.7
6	l12	35
6	csu395a	35.6
6	oec33	35.6
6	umc51b	35.9
6	umn361	35.9
6	y1	36
6	ucr1a(eif)	36.7
6	cyc3	36.7
6	uiu5(chn)	36.7
6	mir1	36.7
6	uiu6(chn)	36.7
6	mir2	36.7
6	mir4(thp)	36.7
6	les13	37
6	agrr87a	37.9
6	rz242a	37.9
6	l10	38
6	psu1a(spe)	38
6	csu309(atpc)	38.1
6	ms1	39
6	si1	39
6	T4-6(6623)(6)	40
6	T6-9(043-1)(6)	43
6	csu183a(cdc48)	44
6	php06007	44
6	csu747b(arf)	44
6	csu605	44
6	oro1	45
6	npi393	47.2
6	csu923(sec61)	48.3
6	l15	49
6	csu226b(elf1A)	54.1
6	csu199a	55.2
6	l11	61
6	ln1	62
6	umc65a	62.4
6	std6b(dba)	62.4
6	pg11	65
6	Dt2	68
6	rgpc74b	73.8
6	pl1	75.4
6	umc248b	78.9
6	agrr118a	79.8
6	npi253d	80.7
6	rz144b	80.7
6	dzs18	81
6	tda51	81.7
6	uat2(noi)	81.7
6	rgpc643e	81.7
6	su2	82
6	hex2	82
6	umc21	82.6
6	csu1083a	83.6
6	csu578a	83.6
6	sm1	84
6	pt1	84
6	csu382a(cld)	86.5
6	asg52c	86.5
6	csu835	86.5
6	csu481	89.4
6	csu310(ptk)	90.6
6	TB-6Lb(6)	91
6	csu225	91.4
6	csu259	92.8
6	bnl3.03	92.8
6	umc265(ptk)	92.8
6	zag1	92.8
6	csu360(elf1A)	93.3
6	csu1065	94.2
6	csu782	94.2
6	rgpc74a	94.2
6	csu1189	94.3
6	dhn1	95.3
6	uky3b(P450)	95.3
6	csu116a(elf1)	95.3
6	tan1	96
6	w1	97
6	csu60a	97.2
6	csu236	97.2
6	csu807b	97.2
6	npi294c	97.2
6	csu575(elf1A)	97.2
6	umc46	98.2
6	csu666(his2A1)	98.2
6	csu760a	98.2
6	bcd855b(ext)	98.2
6	sr4	100
6	emb3	100
6	cps2	100
6	hcf36	100
6	hcf48	100
6	dek19	100
6	psb1	100
6	hcf408	100
6	hcf34	100
6	sbd1	100
6	csu812	101.2
6	csu1101a	101.2
6	pdk1	101.2
6	csu1095	101.2
6	csu581b(tua)	102.6
6	rgpc43b	102.6
6	w14	103
6	umc152c	112.2
6	umc38a	113.3
6	cdo89(aat)	113.3
6	asg50a	117.3
6	ufr1(cal)	117.3
6	bcd738a(pgk)	117.3
6	umc138a	117.3
6	o14	122
6	csu727(trh)	122.8
6	php20904	123.5
6	csu841a	126.7
6	asg6a	127.8
6	csu238b(apx)	129.9
6	umc132a(chk)	129.9
6	hox2	129.9
6	apx1	129.9
6	umc237	129.9
6	umc266c(ptk)	131.6
6	bcd828b(atpb)	133.3
6	asg18	135
6	afd1	135
6	asg47	137.1
6	csu928	140.8
6	umc238a	143.2
6	umc246	143.2
6	idh2	147.2
6	csu291	149.1
6	csu293	149.1
6	mdh2	153
6	gs3	156
6	agp2	156
6	asg7a	156.9
6	umc28	156.9
6	cdo202a(mcf)	158.9
6	umc134a	159.1
6	csu68a(mcf)	159.8
6	uor1a(rpS12)	168.6
7	umc7Stelo	0
7	csu582	2.1
7	rs1	12
7	hs1	18
7	knox8b	20.6
7	rgpg124b	21.2
7	asg8(myb)	22.8
7	csu251a	22.8
7	sh6	24
7	usu1b(fnr)	25.5
7	php20581a(tb)	28.3
7	w17	30
7	csu486b	36.1
7	npi400a	37.6
7	rgpc1122b(rpL15)	37.6
7	csu129	37.6
7	csu810b	37.6
7	mdh6	37.6
7	umc235	40
7	o2	41
7	ask1	41
7	his1a	41.8
7	csu611b(grp)	41.8
7	csu794	42.6
7	asg34a(msd)	43.5
7	y8	44
7	in1	45
7	rcm1	48
7	bnl15.40	48
7	psu2(bZip)	48
7	vp9	48
7	uaz351a(rpS12)	48.9
7	mn2	49
7	nbp1	49
7	v5	49
7	zpl2b	49
7	bcd450c	49.1
7	TB-7Sc(7)	49.5
7	cent7	50
7	csu241c	50.1
7	bcd1087b	50.1
7	csu81a(ank)	50.1
7	tda45	50.1
7	uaz352a	50.1
7	csu233	50.1
7	crt2	50.1
7	csu11a	50.1
7	bnl5.33g	50.1
7	npi294e	50.1
7	csu936	50.1
7	csu281a	50.1
7	csu919b	50.1
7	csu848b(vpp)	50.1
7	TB-7Lb(7)	50.5
7	ra1	51
7	rz509a(mip)	51
7	umc270	52.2
7	umc112b	52.4
7	uor1c(rpS12)	52.5
7	umc193c(orp)	52.6
7	w16	53
7	cyp6	53.5
7	les9	54
7	zpb36	54
7	rs4	55
7	ms7	55
7	wyg1	57
7	gl1	60
7	umc258	61
7	umc98b	61
7	pep4	62
7	o5	62
7	npi112a	64.1
7	cdo412b	64.1
7	umc116a	65.1
7	asg49	66.1
7	uaz205c(hsp70)	66.1
7	tp1	69
7	bnl15.21	70.9
7	bnl15.37b	71
7	csu274(hsp90)	71.7
7	csu395c	73.5
7	tda37b	73.5
7	va1	74
7	sl1	78
7	umc222(fgh)	78.5
7	ij1	78.5
7	csu296	79.5
7	T7-9a(7)	80
7	bn1	80
7	mpik27b(zmm7)	81.4
7	csu253a	82.5
7	bnlg339	82.5
7	tpi1	83
7	umc56	88.6
7	umc110a	88.6
7	csu820	90.2
7	csu1124	90.7
7	umc149a	90.9
7	asg5	91.5
7	rgpg20	91.5
7	csh14	91.5
7	rz753(cdpk)	91.5
7	rz404(ccp)	91.5
7	bas1	91.5
7	cdo59a(gos2)	91.5
7	bnl4.24	91.5
7	uor2(crp)	91.5
7	ndk1	91.5
7	oec17	91.5
7	tif1	91.5
7	umc254	91.5
7	bnl6.27	91.5
7	asg32	93.5
7	csu847b(lhcb)	93.5
7	csu21d(ago)	93.5
7	bnl5.21a	93.5
7	lhcb2	93.5
7	bnl5.61a	93.5
7	uaz207	94.4
7	csu213a	94.4
7	uaz199	94.4
7	tda66c	95.4
7	csu1055	95.6
7	csu818b(lhca)	95.6
7	umc125b	96.5
7	csu749a	96.5
7	bnl8.32	96.5
7	tua6	96.5
7	e1	97.5
7	bnl7.61	97.5
7	bnl8.37a	97.5
7	csu996	97.5
7	bnl14.07	97.5
7	bnl8.21a	97.5
7	v27	98
7	hcf101	98
7	Dt3	98
7	wlu2	98
7	hcf103	98
7	ren2	98
7	crp1	98
7	hcf104	98
7	bcd349	98.7
7	csu5a	99.8
7	umc137d	100.7
7	rgpc12a	100.7
7	rz395	100.7
7	csu175d(eif5A)	100.7
7	csu8a	100.7
7	rgpr440b(gap)	103.6
7	bnl8.39	103.7
7	asg14a	104.7
7	asg36a	104.7
7	csu906	107.2
7	csu904	111
7	rgpr663b	111
7	csu597c(dah)	111
7	umc80a	114.4
7	umc245	116.3
7	umc251	116.3
7	umc151	116.3
7	bd1	118
7	rgpr44c	118.3
7	npi113a	119.6
7	csu894b	119.6
7	php20593	119.7
7	asg28b	120.3
7	csu920b	120.3
7	bnl16.06	120.3
7	php20690a	121.2
7	csu1097a	121.3
7	csu1106	121.3
7	sod2	122
7	umc91a	123.3
7	csu27	123.3
7	csu578b	123.3
7	umc45a	123.3
7	csu163a	128.4
7	std16c(blr)	128.4
7	bnl8.44a	128.4
7	ptd2	130
7	cdo38b(ntp)	131.3
7	csu632b	131.3
7	csu814a	132.8
7	px3	135
7	php20020	137.5
7	csu705	137.5
7	umc168	137.5
7	npi611a	139.1
7	pn1	140
7	o15	145
7	umc35a	147.5
8	npi220a	0
8	rf4	0
8	csu597b(dah)	.9
8	npi114a	1.2
8	rz995a(fbp)	1.4
8	csu312	1.7
8	csu368(phr)	3.9
8	rz382b	3.9
8	csu1076	3.9
8	csu319	3.9
8	bnl13.05a	10
8	csu29c	11.7
8	rnp2	11.7
8	csu332	21.4
8	mpik41b(mem1)	21.4
8	csu675b(prh)	28.3
8	npi110a	30.6
8	bnl9.11a(lts)	30.6
8	rz543b	33
8	pdc2	35
8	rgpc131b	37.9
8	umc103a	41.1
8	tpi3	43
8	ct1	43
8	csu949b	43
8	hsp18c	44
8	umc124a(chk)	49.3
8	klp1b	49.3
8	csu329	49.3
8	bif1	51
8	tda52	53
8	csu849(atpb)	53.5
8	csu1175	54.4
8	rz244a(dia)	54.4
8	csu279	54.4
8	umc236	54.4
8	ksu1c	54.4
8	umc206(hsp70)	54.4
8	csu910	54.4
8	umc238b	54.4
8	mdh1	55
8	cent8	55
8	ats1	55
8	rpa5c	55.3
8	umc120a	55.3
8	gpa1	55.4
8	rgpc161	55.4
8	lhcb3	55.4
8	tda164	55.4
8	cdo1160a(kri)	56.3
8	stp1	56.4
8	bnl9.44	58.2
8	uky3a(P450)	59.1
8	csu244a(imp)	59.2
8	csu760b	59.2
8	csu275a(mtl)	59.6
8	bnl1.45a	60.1
8	uor1b(rpS12)	61.3
8	tub2	61.5
8	tda217e	61.6
8	csu620	62.2
8	bnl7.08a	62.9
8	act1	64
8	fl3	65
8	agrc1	65.7
8	TB-8Lc(8)	66
8	umc209(prk)	66.8
8	npi294f	66.9
8	rip1	66.9
8	pdk2	66.9
8	pro1	67
8	clm1	67
8	csu1101b	69.6
8	nec1	70
8	csu226a(elf1A)	72
8	csu720a	75.2
8	csu807a	76.1
8	csu179d(hsp70)	76.2
8	uwm1a(uce)	76.2
8	csu204(uce)	76.3
8	caat1	76.8
8	cdo1395e	76.8
8	pdc1	78
8	csu254d	78.2
8	gl18	80
8	sb32	80
8	cyc1	80.1
8	bnl2.369	81
8	rgpg81	81
8	lg4	82
8	hox1	82
8	csu841b	84
8	umc12a	85
8	umc2c	85.9
8	csu829	85.9
8	csu1023	85.9
8	knox11	85.9
8	rgpc597(prs)	85.9
8	umc89a	85.9
8	sdw1	86
8	bnlg666	86
8	csu292	86
8	scri1(msf)	86
8	rz390b(cyb5)	86.1
8	bcd134a	87.9
8	csu1041b(ptk)	90.8
8	TB-8Lb(8)	92
8	bnl12.30a	93.7
8	csu742a(rpS7)	93.7
8	cdo455a	93.7
8	TB-8La(8)	94
8	rz390a(cyb5)	99
8	umc184c(glb)	103.3
8	umc93a	103.5
8	a4	103.5
8	csu125b(cah)	103.8
8	dba2	103.8
8	umn430	103.8
8	ht2	105
8	csu31a	105.5
8	wlu3	106
8	clt1	106
8	idh1	106.4
8	csu384	107.1
8	csu110a	110.3
8	csu772b	110.3
8	umc48a	110.3
8	ksu1d	112.5
8	umc30a	112.5
8	csu2c	112.5
8	bnl5.33d	113.7
8	aba2	114.6
8	rgpc112	114.8
8	bcd134c	116.2
8	umc71a	116.8
8	umc117	116.8
8	htn1	118
8	asg17	119.1
8	csu597e(dah)	119.1
8	ald1	119.1
8	umc84c	119.1
8	asg1a	120
8	asg52a	120.1
[truncated: 463 more rows]
