# Supplementary material for: MetaQTL: a package of new computational methods for the meta-analysis of QTL mapping experiments
Source: BMC Bioinformatics. 2007 Feb 8;8:49. doi: 10.1186/1471-2105-8-49 (PMC1808479; doi:10.1186/1471-2105-8-49)
Supplement: Additional File 7 — MetaQTL Package : jar file and tutorial. This Zip archive contains both the MetaQTL JAR file and the files of the tutorial. [file 1471-2105-8-49-S7.zip › org.inra.metaqtl/tutorial/trait_ontology.csv]

Term_id	Term_name	Parent_id	Synonyms	Definition
1	trait ontology
2	FT	1		Flowering Time
3	DPS	2		Days to pollen shed
4	SD	2		Silking date
5	HT	2		Plant height
6	LN	2		Leaf number
