# Supplementary material for: MetaQTL: a package of new computational methods for the meta-analysis of QTL mapping experiments
Source: BMC Bioinformatics. 2007 Feb 8;8:49. doi: 10.1186/1471-2105-8-49 (PMC1808479; doi:10.1186/1471-2105-8-49)
Supplement: Additional File 7 — MetaQTL Package : jar file and tutorial. This Zip archive contains both the MetaQTL JAR file and the files of the tutorial. [file 1471-2105-8-49-S7.zip › org.inra.metaqtl/lib-bin/org/apache/bcel/classfile/CVS/Entries]

/AccessFlags.class/1.1/Mon Oct 16 10:56:52 2006/-kb/
/Attribute.class/1.1/Mon Oct 16 10:56:52 2006/-kb/
/AttributeReader.class/1.1/Mon Oct 16 10:56:52 2006/-kb/
/ClassFormatException.class/1.1/Mon Oct 16 10:56:52 2006/-kb/
/ClassParser.class/1.1/Mon Oct 16 10:56:52 2006/-kb/
/Code.class/1.1/Mon Oct 16 10:56:52 2006/-kb/
/CodeException.class/1.1/Mon Oct 16 10:56:52 2006/-kb/
/Constant.class/1.1/Mon Oct 16 10:56:52 2006/-kb/
/ConstantCP.class/1.1/Mon Oct 16 10:56:52 2006/-kb/
/ConstantClass.class/1.1/Mon Oct 16 10:56:52 2006/-kb/
/ConstantDouble.class/1.1/Mon Oct 16 10:56:52 2006/-kb/
/ConstantFieldref.class/1.1/Mon Oct 16 10:56:52 2006/-kb/
/ConstantFloat.class/1.1/Mon Oct 16 10:56:52 2006/-kb/
/ConstantInteger.class/1.1/Mon Oct 16 10:56:52 2006/-kb/
/ConstantInterfaceMethodref.class/1.1/Mon Oct 16 10:56:52 2006/-kb/
/ConstantLong.class/1.1/Mon Oct 16 10:56:52 2006/-kb/
/ConstantMethodref.class/1.1/Mon Oct 16 10:56:52 2006/-kb/
/ConstantNameAndType.class/1.1/Mon Oct 16 10:56:52 2006/-kb/
/ConstantObject.class/1.1/Mon Oct 16 10:56:52 2006/-kb/
/ConstantPool.class/1.1/Mon Oct 16 10:56:52 2006/-kb/
/ConstantString.class/1.1/Mon Oct 16 10:56:52 2006/-kb/
/ConstantUtf8.class/1.1/Mon Oct 16 10:56:52 2006/-kb/
/ConstantValue.class/1.1/Mon Oct 16 10:56:52 2006/-kb/
/Deprecated.class/1.1/Mon Oct 16 10:56:52 2006/-kb/
/DescendingVisitor.class/1.1/Mon Oct 16 10:56:52 2006/-kb/
/EmptyVisitor.class/1.1/Mon Oct 16 10:56:52 2006/-kb/
/ExceptionTable.class/1.1/Mon Oct 16 10:56:52 2006/-kb/
/Field.class/1.1/Mon Oct 16 10:56:52 2006/-kb/
/FieldOrMethod.class/1.1/Mon Oct 16 10:56:52 2006/-kb/
/InnerClass.class/1.1/Mon Oct 16 10:56:52 2006/-kb/
/InnerClasses.class/1.1/Mon Oct 16 10:56:52 2006/-kb/
/JavaClass.class/1.1/Mon Oct 16 10:56:52 2006/-kb/
/LineNumber.class/1.1/Mon Oct 16 10:56:52 2006/-kb/
/LineNumberTable.class/1.1/Mon Oct 16 10:56:52 2006/-kb/
/LocalVariable.class/1.1/Mon Oct 16 10:56:52 2006/-kb/
/LocalVariableTable.class/1.1/Mon Oct 16 10:56:52 2006/-kb/
/Method.class/1.1/Mon Oct 16 10:56:52 2006/-kb/
/Node.class/1.1/Mon Oct 16 10:56:52 2006/-kb/
/PMGClass.class/1.1/Mon Oct 16 10:56:52 2006/-kb/
/Signature$MyByteArrayInputStream.class/1.1/Mon Oct 16 10:56:52 2006/-kb/
/Signature.class/1.1/Mon Oct 16 10:56:52 2006/-kb/
/SourceFile.class/1.1/Mon Oct 16 10:56:52 2006/-kb/
/StackMap.class/1.1/Mon Oct 16 10:56:52 2006/-kb/
/StackMapEntry.class/1.1/Mon Oct 16 10:56:52 2006/-kb/
/StackMapType.class/1.1/Mon Oct 16 10:56:52 2006/-kb/
/Synthetic.class/1.1/Mon Oct 16 10:56:52 2006/-kb/
/Unknown.class/1.1/Mon Oct 16 10:56:52 2006/-kb/
/Utility$JavaReader.class/1.1/Mon Oct 16 10:56:52 2006/-kb/
/Utility$JavaWriter.class/1.1/Mon Oct 16 10:56:52 2006/-kb/
/Utility.class/1.1/Mon Oct 16 10:56:52 2006/-kb/
/Visitor.class/1.1/Mon Oct 16 10:56:52 2006/-kb/
