# Supplementary material for: MetaQTL: a package of new computational methods for the meta-analysis of QTL mapping experiments
Source: BMC Bioinformatics. 2007 Feb 8;8:49. doi: 10.1186/1471-2105-8-49 (PMC1808479; doi:10.1186/1471-2105-8-49)
Supplement: Additional File 7 — MetaQTL Package : jar file and tutorial. This Zip archive contains both the MetaQTL JAR file and the files of the tutorial. [file 1471-2105-8-49-S7.zip › org.inra.metaqtl/lib-bin/org/apache/bcel/generic/CVS/Entries]

/AALOAD.class/1.1/Mon Oct 16 10:56:52 2006/-kb/
/AASTORE.class/1.1/Mon Oct 16 10:56:52 2006/-kb/
/ACONST_NULL.class/1.1/Mon Oct 16 10:56:52 2006/-kb/
/ALOAD.class/1.1/Mon Oct 16 10:56:52 2006/-kb/
/ANEWARRAY.class/1.1/Mon Oct 16 10:56:52 2006/-kb/
/ARETURN.class/1.1/Mon Oct 16 10:56:52 2006/-kb/
/ARRAYLENGTH.class/1.1/Mon Oct 16 10:56:52 2006/-kb/
/ASTORE.class/1.1/Mon Oct 16 10:56:52 2006/-kb/
/ATHROW.class/1.1/Mon Oct 16 10:56:52 2006/-kb/
/AllocationInstruction.class/1.1/Mon Oct 16 10:56:52 2006/-kb/
/ArithmeticInstruction.class/1.1/Mon Oct 16 10:56:52 2006/-kb/
/ArrayInstruction.class/1.1/Mon Oct 16 10:56:52 2006/-kb/
/ArrayType.class/1.1/Mon Oct 16 10:56:52 2006/-kb/
/BALOAD.class/1.1/Mon Oct 16 10:56:52 2006/-kb/
/BASTORE.class/1.1/Mon Oct 16 10:56:52 2006/-kb/
/BIPUSH.class/1.1/Mon Oct 16 10:56:52 2006/-kb/
/BREAKPOINT.class/1.1/Mon Oct 16 10:56:52 2006/-kb/
/BasicType.class/1.1/Mon Oct 16 10:56:52 2006/-kb/
/BranchHandle.class/1.1/Mon Oct 16 10:56:52 2006/-kb/
/BranchInstruction.class/1.1/Mon Oct 16 10:56:52 2006/-kb/
/CALOAD.class/1.1/Mon Oct 16 10:56:52 2006/-kb/
/CASTORE.class/1.1/Mon Oct 16 10:56:52 2006/-kb/
/CHECKCAST.class/1.1/Mon Oct 16 10:56:52 2006/-kb/
/CPInstruction.class/1.1/Mon Oct 16 10:56:52 2006/-kb/
/ClassGen.class/1.1/Mon Oct 16 10:56:52 2006/-kb/
/ClassGenException.class/1.1/Mon Oct 16 10:56:52 2006/-kb/
/ClassObserver.class/1.1/Mon Oct 16 10:56:52 2006/-kb/
/CodeExceptionGen.class/1.1/Mon Oct 16 10:56:52 2006/-kb/
/CompoundInstruction.class/1.1/Mon Oct 16 10:56:52 2006/-kb/
/ConstantPoolGen$Index.class/1.1/Mon Oct 16 10:56:52 2006/-kb/
/ConstantPoolGen.class/1.1/Mon Oct 16 10:56:52 2006/-kb/
/ConstantPushInstruction.class/1.1/Mon Oct 16 10:56:52 2006/-kb/
/ConversionInstruction.class/1.1/Mon Oct 16 10:56:52 2006/-kb/
/D2F.class/1.1/Mon Oct 16 10:56:52 2006/-kb/
/D2I.class/1.1/Mon Oct 16 10:56:52 2006/-kb/
/D2L.class/1.1/Mon Oct 16 10:56:52 2006/-kb/
/DADD.class/1.1/Mon Oct 16 10:56:52 2006/-kb/
/DALOAD.class/1.1/Mon Oct 16 10:56:52 2006/-kb/
/DASTORE.class/1.1/Mon Oct 16 10:56:52 2006/-kb/
/DCMPG.class/1.1/Mon Oct 16 10:56:52 2006/-kb/
/DCMPL.class/1.1/Mon Oct 16 10:56:52 2006/-kb/
/DCONST.class/1.1/Mon Oct 16 10:56:52 2006/-kb/
/DDIV.class/1.1/Mon Oct 16 10:56:52 2006/-kb/
/DLOAD.class/1.1/Mon Oct 16 10:56:52 2006/-kb/
/DMUL.class/1.1/Mon Oct 16 10:56:52 2006/-kb/
/DNEG.class/1.1/Mon Oct 16 10:56:52 2006/-kb/
/DREM.class/1.1/Mon Oct 16 10:56:52 2006/-kb/
/DRETURN.class/1.1/Mon Oct 16 10:56:52 2006/-kb/
/DSTORE.class/1.1/Mon Oct 16 10:56:52 2006/-kb/
/DSUB.class/1.1/Mon Oct 16 10:56:52 2006/-kb/
/DUP.class/1.1/Mon Oct 16 10:56:52 2006/-kb/
/DUP2.class/1.1/Mon Oct 16 10:56:52 2006/-kb/
/DUP2_X1.class/1.1/Mon Oct 16 10:56:52 2006/-kb/
/DUP2_X2.class/1.1/Mon Oct 16 10:56:52 2006/-kb/
/DUP_X1.class/1.1/Mon Oct 16 10:56:52 2006/-kb/
/DUP_X2.class/1.1/Mon Oct 16 10:56:52 2006/-kb/
/EmptyVisitor.class/1.1/Mon Oct 16 10:56:52 2006/-kb/
/ExceptionThrower.class/1.1/Mon Oct 16 10:56:52 2006/-kb/
/F2D.class/1.1/Mon Oct 16 10:56:52 2006/-kb/
/F2I.class/1.1/Mon Oct 16 10:56:52 2006/-kb/
/F2L.class/1.1/Mon Oct 16 10:56:52 2006/-kb/
/FADD.class/1.1/Mon Oct 16 10:56:52 2006/-kb/
/FALOAD.class/1.1/Mon Oct 16 10:56:52 2006/-kb/
/FASTORE.class/1.1/Mon Oct 16 10:56:52 2006/-kb/
/FCMPG.class/1.1/Mon Oct 16 10:56:52 2006/-kb/
/FCMPL.class/1.1/Mon Oct 16 10:56:52 2006/-kb/
/FCONST.class/1.1/Mon Oct 16 10:56:52 2006/-kb/
/FDIV.class/1.1/Mon Oct 16 10:56:52 2006/-kb/
/FLOAD.class/1.1/Mon Oct 16 10:56:52 2006/-kb/
/FMUL.class/1.1/Mon Oct 16 10:56:52 2006/-kb/
/FNEG.class/1.1/Mon Oct 16 10:56:52 2006/-kb/
/FREM.class/1.1/Mon Oct 16 10:56:52 2006/-kb/
/FRETURN.class/1.1/Mon Oct 16 10:56:52 2006/-kb/
/FSTORE.class/1.1/Mon Oct 16 10:56:52 2006/-kb/
/FSUB.class/1.1/Mon Oct 16 10:56:52 2006/-kb/
/FieldGen.class/1.1/Mon Oct 16 10:56:52 2006/-kb/
/FieldGenOrMethodGen.class/1.1/Mon Oct 16 10:56:52 2006/-kb/
/FieldInstruction.class/1.1/Mon Oct 16 10:56:52 2006/-kb/
/FieldObserver.class/1.1/Mon Oct 16 10:56:52 2006/-kb/
/FieldOrMethod.class/1.1/Mon Oct 16 10:56:52 2006/-kb/
/GETFIELD.class/1.1/Mon Oct 16 10:56:52 2006/-kb/
/GETSTATIC.class/1.1/Mon Oct 16 10:56:52 2006/-kb/
/GOTO.class/1.1/Mon Oct 16 10:56:52 2006/-kb/
/GOTO_W.class/1.1/Mon Oct 16 10:56:52 2006/-kb/
/GotoInstruction.class/1.1/Mon Oct 16 10:56:52 2006/-kb/
/I2B.class/1.1/Mon Oct 16 10:56:52 2006/-kb/
/I2C.class/1.1/Mon Oct 16 10:56:52 2006/-kb/
/I2D.class/1.1/Mon Oct 16 10:56:52 2006/-kb/
/I2F.class/1.1/Mon Oct 16 10:56:52 2006/-kb/
/I2L.class/1.1/Mon Oct 16 10:56:52 2006/-kb/
/I2S.class/1.1/Mon Oct 16 10:56:52 2006/-kb/
/IADD.class/1.1/Mon Oct 16 10:56:52 2006/-kb/
/IALOAD.class/1.1/Mon Oct 16 10:56:52 2006/-kb/
/IAND.class/1.1/Mon Oct 16 10:56:52 2006/-kb/
/IASTORE.class/1.1/Mon Oct 16 10:56:52 2006/-kb/
/ICONST.class/1.1/Mon Oct 16 10:56:52 2006/-kb/
/IDIV.class/1.1/Mon Oct 16 10:56:52 2006/-kb/
/IFEQ.class/1.1/Mon Oct 16 10:56:52 2006/-kb/
/IFGE.class/1.1/Mon Oct 16 10:56:52 2006/-kb/
/IFGT.class/1.1/Mon Oct 16 10:56:52 2006/-kb/
/IFLE.class/1.1/Mon Oct 16 10:56:52 2006/-kb/
/IFLT.class/1.1/Mon Oct 16 10:56:52 2006/-kb/
/IFNE.class/1.1/Mon Oct 16 10:56:52 2006/-kb/
/IFNONNULL.class/1.1/Mon Oct 16 10:56:52 2006/-kb/
/IFNULL.class/1.1/Mon Oct 16 10:56:52 2006/-kb/
/IF_ACMPEQ.class/1.1/Mon Oct 16 10:56:52 2006/-kb/
/IF_ACMPNE.class/1.1/Mon Oct 16 10:56:52 2006/-kb/
/IF_ICMPEQ.class/1.1/Mon Oct 16 10:56:52 2006/-kb/
/IF_ICMPGE.class/1.1/Mon Oct 16 10:56:52 2006/-kb/
/IF_ICMPGT.class/1.1/Mon Oct 16 10:56:52 2006/-kb/
/IF_ICMPLE.class/1.1/Mon Oct 16 10:56:52 2006/-kb/
/IF_ICMPLT.class/1.1/Mon Oct 16 10:56:52 2006/-kb/
/IF_ICMPNE.class/1.1/Mon Oct 16 10:56:52 2006/-kb/
/IINC.class/1.1/Mon Oct 16 10:56:52 2006/-kb/
/ILOAD.class/1.1/Mon Oct 16 10:56:52 2006/-kb/
/IMPDEP1.class/1.1/Mon Oct 16 10:56:52 2006/-kb/
/IMPDEP2.class/1.1/Mon Oct 16 10:56:52 2006/-kb/
/IMUL.class/1.1/Mon Oct 16 10:56:52 2006/-kb/
/INEG.class/1.1/Mon Oct 16 10:56:52 2006/-kb/
/INSTANCEOF.class/1.1/Mon Oct 16 10:56:52 2006/-kb/
/INVOKEINTERFACE.class/1.1/Mon Oct 16 10:56:52 2006/-kb/
/INVOKESPECIAL.class/1.1/Mon Oct 16 10:56:52 2006/-kb/
/INVOKESTATIC.class/1.1/Mon Oct 16 10:56:52 2006/-kb/
/INVOKEVIRTUAL.class/1.1/Mon Oct 16 10:56:52 2006/-kb/
/IOR.class/1.1/Mon Oct 16 10:56:52 2006/-kb/
/IREM.class/1.1/Mon Oct 16 10:56:52 2006/-kb/
/IRETURN.class/1.1/Mon Oct 16 10:56:52 2006/-kb/
/ISHL.class/1.1/Mon Oct 16 10:56:52 2006/-kb/
/ISHR.class/1.1/Mon Oct 16 10:56:52 2006/-kb/
/ISTORE.class/1.1/Mon Oct 16 10:56:52 2006/-kb/
/ISUB.class/1.1/Mon Oct 16 10:56:52 2006/-kb/
/IUSHR.class/1.1/Mon Oct 16 10:56:52 2006/-kb/
/IXOR.class/1.1/Mon Oct 16 10:56:52 2006/-kb/
/IfInstruction.class/1.1/Mon Oct 16 10:56:52 2006/-kb/
/IndexedInstruction.class/1.1/Mon Oct 16 10:56:52 2006/-kb/
/Instruction.class/1.1/Mon Oct 16 10:56:52 2006/-kb/
/InstructionComparator$1.class/1.1/Mon Oct 16 10:56:52 2006/-kb/
/InstructionComparator.class/1.1/Mon Oct 16 10:56:52 2006/-kb/
/InstructionConstants$Clinit.class/1.1/Mon Oct 16 10:56:52 2006/-kb/
/InstructionConstants.class/1.1/Mon Oct 16 10:56:52 2006/-kb/
/InstructionFactory$MethodObject.class/1.1/Mon Oct 16 10:56:52 2006/-kb/
/InstructionFactory.class/1.1/Mon Oct 16 10:56:52 2006/-kb/
/InstructionHandle.class/1.1/Mon Oct 16 10:56:52 2006/-kb/
/InstructionList$1.class/1.1/Mon Oct 16 10:56:52 2006/-kb/
/InstructionList.class/1.1/Mon Oct 16 10:56:52 2006/-kb/
/InstructionListObserver.class/1.1/Mon Oct 16 10:56:52 2006/-kb/
/InstructionTargeter.class/1.1/Mon Oct 16 10:56:52 2006/-kb/
/InvokeInstruction.class/1.1/Mon Oct 16 10:56:52 2006/-kb/
/JSR.class/1.1/Mon Oct 16 10:56:52 2006/-kb/
/JSR_W.class/1.1/Mon Oct 16 10:56:52 2006/-kb/
/JsrInstruction.class/1.1/Mon Oct 16 10:56:52 2006/-kb/
/L2D.class/1.1/Mon Oct 16 10:56:52 2006/-kb/
/L2F.class/1.1/Mon Oct 16 10:56:52 2006/-kb/
/L2I.class/1.1/Mon Oct 16 10:56:52 2006/-kb/
/LADD.class/1.1/Mon Oct 16 10:56:52 2006/-kb/
/LALOAD.class/1.1/Mon Oct 16 10:56:52 2006/-kb/
/LAND.class/1.1/Mon Oct 16 10:56:52 2006/-kb/
/LASTORE.class/1.1/Mon Oct 16 10:56:52 2006/-kb/
/LCMP.class/1.1/Mon Oct 16 10:56:52 2006/-kb/
/LCONST.class/1.1/Mon Oct 16 10:56:52 2006/-kb/
/LDC.class/1.1/Mon Oct 16 10:56:52 2006/-kb/
/LDC2_W.class/1.1/Mon Oct 16 10:56:52 2006/-kb/
/LDC_W.class/1.1/Mon Oct 16 10:56:52 2006/-kb/
/LDIV.class/1.1/Mon Oct 16 10:56:52 2006/-kb/
/LLOAD.class/1.1/Mon Oct 16 10:56:52 2006/-kb/
/LMUL.class/1.1/Mon Oct 16 10:56:52 2006/-kb/
/LNEG.class/1.1/Mon Oct 16 10:56:52 2006/-kb/
/LOOKUPSWITCH.class/1.1/Mon Oct 16 10:56:52 2006/-kb/
/LOR.class/1.1/Mon Oct 16 10:56:52 2006/-kb/
/LREM.class/1.1/Mon Oct 16 10:56:52 2006/-kb/
/LRETURN.class/1.1/Mon Oct 16 10:56:52 2006/-kb/
/LSHL.class/1.1/Mon Oct 16 10:56:52 2006/-kb/
/LSHR.class/1.1/Mon Oct 16 10:56:52 2006/-kb/
/LSTORE.class/1.1/Mon Oct 16 10:56:52 2006/-kb/
/LSUB.class/1.1/Mon Oct 16 10:56:52 2006/-kb/
/LUSHR.class/1.1/Mon Oct 16 10:56:52 2006/-kb/
/LXOR.class/1.1/Mon Oct 16 10:56:52 2006/-kb/
/LineNumberGen.class/1.1/Mon Oct 16 10:56:52 2006/-kb/
/LoadClass.class/1.1/Mon Oct 16 10:56:52 2006/-kb/
/LoadInstruction.class/1.1/Mon Oct 16 10:56:52 2006/-kb/
/LocalVariableGen.class/1.1/Mon Oct 16 10:56:52 2006/-kb/
/LocalVariableInstruction.class/1.1/Mon Oct 16 10:56:52 2006/-kb/
/MONITORENTER.class/1.1/Mon Oct 16 10:56:52 2006/-kb/
/MONITOREXIT.class/1.1/Mon Oct 16 10:56:52 2006/-kb/
/MULTIANEWARRAY.class/1.1/Mon Oct 16 10:56:52 2006/-kb/
/MethodGen$BranchStack.class/1.1/Mon Oct 16 10:56:52 2006/-kb/
/MethodGen$BranchTarget.class/1.1/Mon Oct 16 10:56:52 2006/-kb/
/MethodGen.class/1.1/Mon Oct 16 10:56:52 2006/-kb/
/MethodObserver.class/1.1/Mon Oct 16 10:56:52 2006/-kb/
/NEW.class/1.1/Mon Oct 16 10:56:52 2006/-kb/
/NEWARRAY.class/1.1/Mon Oct 16 10:56:52 2006/-kb/
/NOP.class/1.1/Mon Oct 16 10:56:52 2006/-kb/
/NamedAndTyped.class/1.1/Mon Oct 16 10:56:52 2006/-kb/
/ObjectType.class/1.1/Mon Oct 16 10:56:52 2006/-kb/
/POP.class/1.1/Mon Oct 16 10:56:52 2006/-kb/
/POP2.class/1.1/Mon Oct 16 10:56:52 2006/-kb/
/PUSH.class/1.1/Mon Oct 16 10:56:52 2006/-kb/
/PUTFIELD.class/1.1/Mon Oct 16 10:56:52 2006/-kb/
/PUTSTATIC.class/1.1/Mon Oct 16 10:56:52 2006/-kb/
/PopInstruction.class/1.1/Mon Oct 16 10:56:52 2006/-kb/
/PushInstruction.class/1.1/Mon Oct 16 10:56:52 2006/-kb/
/RET.class/1.1/Mon Oct 16 10:56:52 2006/-kb/
/RETURN.class/1.1/Mon Oct 16 10:56:52 2006/-kb/
/ReferenceType.class/1.1/Mon Oct 16 10:56:52 2006/-kb/
/ReturnInstruction.class/1.1/Mon Oct 16 10:56:52 2006/-kb/
/ReturnaddressType.class/1.1/Mon Oct 16 10:56:52 2006/-kb/
/SALOAD.class/1.1/Mon Oct 16 10:56:52 2006/-kb/
/SASTORE.class/1.1/Mon Oct 16 10:56:52 2006/-kb/
/SIPUSH.class/1.1/Mon Oct 16 10:56:52 2006/-kb/
/SWAP.class/1.1/Mon Oct 16 10:56:52 2006/-kb/
/SWITCH.class/1.1/Mon Oct 16 10:56:52 2006/-kb/
/Select.class/1.1/Mon Oct 16 10:56:52 2006/-kb/
/StackConsumer.class/1.1/Mon Oct 16 10:56:52 2006/-kb/
/StackInstruction.class/1.1/Mon Oct 16 10:56:52 2006/-kb/
/StackProducer.class/1.1/Mon Oct 16 10:56:52 2006/-kb/
/StoreInstruction.class/1.1/Mon Oct 16 10:56:52 2006/-kb/
/TABLESWITCH.class/1.1/Mon Oct 16 10:56:52 2006/-kb/
/TargetLostException.class/1.1/Mon Oct 16 10:56:52 2006/-kb/
/Type$1.class/1.1/Mon Oct 16 10:56:52 2006/-kb/
/Type$2.class/1.1/Mon Oct 16 10:56:52 2006/-kb/
/Type.class/1.1/Mon Oct 16 10:56:52 2006/-kb/
/TypedInstruction.class/1.1/Mon Oct 16 10:56:52 2006/-kb/
/UnconditionalBranch.class/1.1/Mon Oct 16 10:56:52 2006/-kb/
/VariableLengthInstruction.class/1.1/Mon Oct 16 10:56:52 2006/-kb/
/Visitor.class/1.1/Mon Oct 16 10:56:52 2006/-kb/
