# Supplementary material for: MetaQTL: a package of new computational methods for the meta-analysis of QTL mapping experiments
Source: BMC Bioinformatics. 2007 Feb 8;8:49. doi: 10.1186/1471-2105-8-49 (PMC1808479; doi:10.1186/1471-2105-8-49)
Supplement: Additional File 7 — MetaQTL Package : jar file and tutorial. This Zip archive contains both the MetaQTL JAR file and the files of the tutorial. [file 1471-2105-8-49-S7.zip › org.inra.metaqtl/lib-bin/org/apache/bcel/util/CVS/Entries]

/AttributeHTML.class/1.1/Mon Oct 16 10:56:52 2006/-kb/
/BCELFactory.class/1.1/Mon Oct 16 10:56:52 2006/-kb/
/BCELifier.class/1.1/Mon Oct 16 10:56:52 2006/-kb/
/ByteSequence$ByteArrayStream.class/1.1/Mon Oct 16 10:56:52 2006/-kb/
/ByteSequence.class/1.1/Mon Oct 16 10:56:52 2006/-kb/
/Class2HTML.class/1.1/Mon Oct 16 10:56:52 2006/-kb/
/ClassLoader.class/1.1/Mon Oct 16 10:56:52 2006/-kb/
/ClassLoaderRepository.class/1.1/Mon Oct 16 10:56:52 2006/-kb/
/ClassPath$1.class/1.1/Mon Oct 16 10:56:52 2006/-kb/
/ClassPath$2.class/1.1/Mon Oct 16 10:56:52 2006/-kb/
/ClassPath$3.class/1.1/Mon Oct 16 10:56:52 2006/-kb/
/ClassPath$ClassFile.class/1.1/Mon Oct 16 10:56:52 2006/-kb/
/ClassPath$Dir.class/1.1/Mon Oct 16 10:56:52 2006/-kb/
/ClassPath$PathEntry.class/1.1/Mon Oct 16 10:56:52 2006/-kb/
/ClassPath$Zip.class/1.1/Mon Oct 16 10:56:52 2006/-kb/
/ClassPath.class/1.1/Mon Oct 16 10:56:52 2006/-kb/
/ClassQueue.class/1.1/Mon Oct 16 10:56:52 2006/-kb/
/ClassSet.class/1.1/Mon Oct 16 10:56:52 2006/-kb/
/ClassStack.class/1.1/Mon Oct 16 10:56:52 2006/-kb/
/ClassVector.class/1.1/Mon Oct 16 10:56:52 2006/-kb/
/CodeHTML.class/1.1/Mon Oct 16 10:56:52 2006/-kb/
/ConstantHTML.class/1.1/Mon Oct 16 10:56:52 2006/-kb/
/InstructionFinder$CodeConstraint.class/1.1/Mon Oct 16 10:56:52 2006/-kb/
/InstructionFinder.class/1.1/Mon Oct 16 10:56:52 2006/-kb/
/JavaWrapper.class/1.1/Mon Oct 16 10:56:52 2006/-kb/
/MethodHTML.class/1.1/Mon Oct 16 10:56:52 2006/-kb/
/Repository.class/1.1/Mon Oct 16 10:56:52 2006/-kb/
/SyntheticRepository.class/1.1/Mon Oct 16 10:56:52 2006/-kb/
