# Supplementary material for: MetaQTL: a package of new computational methods for the meta-analysis of QTL mapping experiments
Source: BMC Bioinformatics. 2007 Feb 8;8:49. doi: 10.1186/1471-2105-8-49 (PMC1808479; doi:10.1186/1471-2105-8-49)
Supplement: Additional File 7 — MetaQTL Package : jar file and tutorial. This Zip archive contains both the MetaQTL JAR file and the files of the tutorial. [file 1471-2105-8-49-S7.zip › org.inra.metaqtl/lib-bin/org/apache/bcel/verifier/exc/CVS/Entries]

/AssertionViolatedException.class/1.1/Mon Oct 16 10:56:52 2006/-kb/
/ClassConstraintException.class/1.1/Mon Oct 16 10:56:52 2006/-kb/
/CodeConstraintException.class/1.1/Mon Oct 16 10:56:52 2006/-kb/
/InvalidMethodException.class/1.1/Mon Oct 16 10:56:52 2006/-kb/
/LinkingConstraintException.class/1.1/Mon Oct 16 10:56:52 2006/-kb/
/LoadingException.class/1.1/Mon Oct 16 10:56:52 2006/-kb/
/LocalVariableInfoInconsistentException.class/1.1/Mon Oct 16 10:56:52 2006/-kb/
/StaticCodeConstraintException.class/1.1/Mon Oct 16 10:56:52 2006/-kb/
/StaticCodeInstructionConstraintException.class/1.1/Mon Oct 16 10:56:52 2006/-kb/
/StaticCodeInstructionOperandConstraintException.class/1.1/Mon Oct 16 10:56:52 2006/-kb/
/StructuralCodeConstraintException.class/1.1/Mon Oct 16 10:56:52 2006/-kb/
/Utility.class/1.1/Mon Oct 16 10:56:52 2006/-kb/
/VerificationException.class/1.1/Mon Oct 16 10:56:52 2006/-kb/
/VerifierConstraintViolatedException.class/1.1/Mon Oct 16 10:56:52 2006/-kb/
