# Supplementary material for: MetaQTL: a package of new computational methods for the meta-analysis of QTL mapping experiments
Source: BMC Bioinformatics. 2007 Feb 8;8:49. doi: 10.1186/1471-2105-8-49 (PMC1808479; doi:10.1186/1471-2105-8-49)
Supplement: Additional File 7 — MetaQTL Package : jar file and tutorial. This Zip archive contains both the MetaQTL JAR file and the files of the tutorial. [file 1471-2105-8-49-S7.zip › org.inra.metaqtl/lib-bin/org/apache/bcel/verifier/statics/CVS/Entries]

/DOUBLE_Upper.class/1.1/Mon Oct 16 10:56:52 2006/-kb/
/IntList.class/1.1/Mon Oct 16 10:56:52 2006/-kb/
/LONG_Upper.class/1.1/Mon Oct 16 10:56:52 2006/-kb/
/LocalVariableInfo.class/1.1/Mon Oct 16 10:56:52 2006/-kb/
/LocalVariablesInfo.class/1.1/Mon Oct 16 10:56:52 2006/-kb/
/Pass1Verifier.class/1.1/Mon Oct 16 10:56:52 2006/-kb/
/Pass2Verifier$1.class/1.1/Mon Oct 16 10:56:52 2006/-kb/
/Pass2Verifier$CPESSC_Visitor.class/1.1/Mon Oct 16 10:56:52 2006/-kb/
/Pass2Verifier$FAMRAV_Visitor.class/1.1/Mon Oct 16 10:56:52 2006/-kb/
/Pass2Verifier$InnerClassDetector.class/1.1/Mon Oct 16 10:56:52 2006/-kb/
/Pass2Verifier.class/1.1/Mon Oct 16 10:56:52 2006/-kb/
/Pass3aVerifier$InstOperandConstraintVisitor.class/1.1/Mon Oct 16 10:56:52 2006/-kb/
/Pass3aVerifier.class/1.1/Mon Oct 16 10:56:52 2006/-kb/
/StringRepresentation.class/1.1/Mon Oct 16 10:56:52 2006/-kb/
