# Supplementary material for: MetaQTL: a package of new computational methods for the meta-analysis of QTL mapping experiments
Source: BMC Bioinformatics. 2007 Feb 8;8:49. doi: 10.1186/1471-2105-8-49 (PMC1808479; doi:10.1186/1471-2105-8-49)
Supplement: Additional File 7 — MetaQTL Package : jar file and tutorial. This Zip archive contains both the MetaQTL JAR file and the files of the tutorial. [file 1471-2105-8-49-S7.zip › org.inra.metaqtl/lib-bin/org/apache/bcel/verifier/structurals/CVS/Entries]

/ControlFlowGraph$InstructionContextImpl.class/1.1/Mon Oct 16 10:56:52 2006/-kb/
/ControlFlowGraph.class/1.1/Mon Oct 16 10:56:52 2006/-kb/
/ExceptionHandler.class/1.1/Mon Oct 16 10:56:52 2006/-kb/
/ExceptionHandlers.class/1.1/Mon Oct 16 10:56:52 2006/-kb/
/ExecutionVisitor.class/1.1/Mon Oct 16 10:56:52 2006/-kb/
/Frame.class/1.1/Mon Oct 16 10:56:52 2006/-kb/
/GenericArray.class/1.1/Mon Oct 16 10:56:52 2006/-kb/
/InstConstraintVisitor.class/1.1/Mon Oct 16 10:56:52 2006/-kb/
/InstructionContext.class/1.1/Mon Oct 16 10:56:52 2006/-kb/
/LocalVariables.class/1.1/Mon Oct 16 10:56:52 2006/-kb/
/OperandStack.class/1.1/Mon Oct 16 10:56:52 2006/-kb/
/Pass3bVerifier$1.class/1.1/Mon Oct 16 10:56:52 2006/-kb/
/Pass3bVerifier$InstructionContextQueue.class/1.1/Mon Oct 16 10:56:52 2006/-kb/
/Pass3bVerifier.class/1.1/Mon Oct 16 10:56:52 2006/-kb/
/Subroutine.class/1.1/Mon Oct 16 10:56:52 2006/-kb/
/Subroutines$SubroutineImpl.class/1.1/Mon Oct 16 10:56:52 2006/-kb/
/Subroutines.class/1.1/Mon Oct 16 10:56:52 2006/-kb/
/UninitializedObjectType.class/1.1/Mon Oct 16 10:56:52 2006/-kb/
