# Supplementary material for: MetaQTL: a package of new computational methods for the meta-analysis of QTL mapping experiments
Source: BMC Bioinformatics. 2007 Feb 8;8:49. doi: 10.1186/1471-2105-8-49 (PMC1808479; doi:10.1186/1471-2105-8-49)
Supplement: Additional File 7 — MetaQTL Package : jar file and tutorial. This Zip archive contains both the MetaQTL JAR file and the files of the tutorial. [file 1471-2105-8-49-S7.zip › org.inra.metaqtl/lib-bin/org/apache/bcel/verifier/CVS/Entries]

/GraphicalVerifier.class/1.1/Mon Oct 16 10:56:52 2006/-kb/
/NativeVerifier.class/1.1/Mon Oct 16 10:56:52 2006/-kb/
/PassVerifier.class/1.1/Mon Oct 16 10:56:52 2006/-kb/
/TransitiveHull.class/1.1/Mon Oct 16 10:56:52 2006/-kb/
/VerificationResult.class/1.1/Mon Oct 16 10:56:52 2006/-kb/
/Verifier.class/1.1/Mon Oct 16 10:56:52 2006/-kb/
/VerifierAppFrame$1.class/1.1/Mon Oct 16 10:56:52 2006/-kb/
/VerifierAppFrame$2.class/1.1/Mon Oct 16 10:56:52 2006/-kb/
/VerifierAppFrame$3.class/1.1/Mon Oct 16 10:56:52 2006/-kb/
/VerifierAppFrame$4.class/1.1/Mon Oct 16 10:56:52 2006/-kb/
/VerifierAppFrame$5.class/1.1/Mon Oct 16 10:56:52 2006/-kb/
/VerifierAppFrame$6.class/1.1/Mon Oct 16 10:56:52 2006/-kb/
/VerifierAppFrame.class/1.1/Mon Oct 16 10:56:52 2006/-kb/
/VerifierFactory.class/1.1/Mon Oct 16 10:56:52 2006/-kb/
/VerifierFactoryListModel.class/1.1/Mon Oct 16 10:56:52 2006/-kb/
/VerifierFactoryObserver.class/1.1/Mon Oct 16 10:56:52 2006/-kb/
/VerifyDialog$1.class/1.1/Mon Oct 16 10:56:52 2006/-kb/
/VerifyDialog$IvjEventHandler.class/1.1/Mon Oct 16 10:56:52 2006/-kb/
/VerifyDialog.class/1.1/Mon Oct 16 10:56:52 2006/-kb/
D/exc////
D/statics////
D/structurals////
