# Supplementary material for: MetaQTL: a package of new computational methods for the meta-analysis of QTL mapping experiments
Source: BMC Bioinformatics. 2007 Feb 8;8:49. doi: 10.1186/1471-2105-8-49 (PMC1808479; doi:10.1186/1471-2105-8-49)
Supplement: Additional File 7 — MetaQTL Package : jar file and tutorial. This Zip archive contains both the MetaQTL JAR file and the files of the tutorial. [file 1471-2105-8-49-S7.zip › org.inra.metaqtl/lib-bin/org/apache/regexp/CVS/Entries]

/CharacterArrayCharacterIterator.class/1.1/Mon Oct 16 10:57:09 2006/-kb/
/CharacterIterator.class/1.1/Mon Oct 16 10:57:09 2006/-kb/
/RE.class/1.1/Mon Oct 16 10:57:09 2006/-kb/
/RECompiler$RERange.class/1.1/Mon Oct 16 10:57:09 2006/-kb/
/RECompiler.class/1.1/Mon Oct 16 10:57:09 2006/-kb/
/REDebugCompiler.class/1.1/Mon Oct 16 10:57:09 2006/-kb/
/REDemo$1.class/1.1/Mon Oct 16 10:57:09 2006/-kb/
/REDemo.class/1.1/Mon Oct 16 10:57:09 2006/-kb/
/REProgram.class/1.1/Mon Oct 16 10:57:09 2006/-kb/
/RESyntaxException.class/1.1/Mon Oct 16 10:57:09 2006/-kb/
/RETest.class/1.1/Mon Oct 16 10:57:09 2006/-kb/
/REUtil.class/1.1/Mon Oct 16 10:57:09 2006/-kb/
/ReaderCharacterIterator.class/1.1/Mon Oct 16 10:57:09 2006/-kb/
/StreamCharacterIterator.class/1.1/Mon Oct 16 10:57:09 2006/-kb/
/StringCharacterIterator.class/1.1/Mon Oct 16 10:57:09 2006/-kb/
/recompile.class/1.1/Mon Oct 16 10:57:09 2006/-kb/
