# Supplementary material for: MetaQTL: a package of new computational methods for the meta-analysis of QTL mapping experiments
Source: BMC Bioinformatics. 2007 Feb 8;8:49. doi: 10.1186/1471-2105-8-49 (PMC1808479; doi:10.1186/1471-2105-8-49)
Supplement: Additional File 7 — MetaQTL Package : jar file and tutorial. This Zip archive contains both the MetaQTL JAR file and the files of the tutorial. [file 1471-2105-8-49-S7.zip › org.inra.metaqtl/lib-bin/org/jibx/binding/classes/CVS/Entries]

/BindingMethod.class/1.1/Mon Oct 16 10:57:40 2006/-kb/
/BoundClass.class/1.1/Mon Oct 16 10:57:40 2006/-kb/
/BranchTarget.class/1.1/Mon Oct 16 10:57:40 2006/-kb/
/BranchWrapper.class/1.1/Mon Oct 16 10:57:40 2006/-kb/
/ClassCache.class/1.1/Mon Oct 16 10:57:40 2006/-kb/
/ClassFile.class/1.1/Mon Oct 16 10:57:40 2006/-kb/
/ClassItem.class/1.1/Mon Oct 16 10:57:40 2006/-kb/
/ContextMethodBuilder.class/1.1/Mon Oct 16 10:57:40 2006/-kb/
/ExceptionMethodBuilder.class/1.1/Mon Oct 16 10:57:40 2006/-kb/
/ExistingMethod.class/1.1/Mon Oct 16 10:57:40 2006/-kb/
/InstructionBuilder.class/1.1/Mon Oct 16 10:57:40 2006/-kb/
/MarshalBuilder.class/1.1/Mon Oct 16 10:57:40 2006/-kb/
/MarshalUnmarshalBuilder.class/1.1/Mon Oct 16 10:57:40 2006/-kb/
/MethodBuilder.class/1.1/Mon Oct 16 10:57:40 2006/-kb/
/MungedClass$1.class/1.1/Mon Oct 16 10:57:40 2006/-kb/
/MungedClass$JiBXFilter.class/1.1/Mon Oct 16 10:57:40 2006/-kb/
/MungedClass.class/1.1/Mon Oct 16 10:57:40 2006/-kb/
/UnmarshalBuilder.class/1.1/Mon Oct 16 10:57:40 2006/-kb/
