# Supplementary material for: MetaQTL: a package of new computational methods for the meta-analysis of QTL mapping experiments
Source: BMC Bioinformatics. 2007 Feb 8;8:49. doi: 10.1186/1471-2105-8-49 (PMC1808479; doi:10.1186/1471-2105-8-49)
Supplement: Additional File 7 — MetaQTL Package : jar file and tutorial. This Zip archive contains both the MetaQTL JAR file and the files of the tutorial. [file 1471-2105-8-49-S7.zip › org.inra.metaqtl/lib-bin/org/jibx/binding/def/CVS/Entries]

/BaseMappingWrapper.class/1.1/Mon Oct 16 10:57:40 2006/-kb/
/BindingBuilder$ContainerBase.class/1.1/Mon Oct 16 10:57:40 2006/-kb/
/BindingBuilder.class/1.1/Mon Oct 16 10:57:40 2006/-kb/
/BindingDefinition.class/1.1/Mon Oct 16 10:57:40 2006/-kb/
/ComponentProperty.class/1.1/Mon Oct 16 10:57:40 2006/-kb/
/DefinitionContext.class/1.1/Mon Oct 16 10:57:40 2006/-kb/
/DirectGeneric.class/1.1/Mon Oct 16 10:57:40 2006/-kb/
/DirectObject.class/1.1/Mon Oct 16 10:57:40 2006/-kb/
/DirectProperty.class/1.1/Mon Oct 16 10:57:40 2006/-kb/
/ElementWrapper.class/1.1/Mon Oct 16 10:57:40 2006/-kb/
/IComponent.class/1.1/Mon Oct 16 10:57:40 2006/-kb/
/IContainer.class/1.1/Mon Oct 16 10:57:40 2006/-kb/
/IContextObj.class/1.1/Mon Oct 16 10:57:40 2006/-kb/
/IMapping.class/1.1/Mon Oct 16 10:57:40 2006/-kb/
/LinkableBase.class/1.1/Mon Oct 16 10:57:40 2006/-kb/
/MappingBase.class/1.1/Mon Oct 16 10:57:40 2006/-kb/
/MappingDefinition.class/1.1/Mon Oct 16 10:57:40 2006/-kb/
/MappingDirect.class/1.1/Mon Oct 16 10:57:40 2006/-kb/
/MappingReference.class/1.1/Mon Oct 16 10:57:40 2006/-kb/
/NameDefinition.class/1.1/Mon Oct 16 10:57:40 2006/-kb/
/NamespaceDefinition.class/1.1/Mon Oct 16 10:57:40 2006/-kb/
/NestedBase.class/1.1/Mon Oct 16 10:57:40 2006/-kb/
/NestedCollection$AddStore.class/1.1/Mon Oct 16 10:57:40 2006/-kb/
/NestedCollection$CollectionLoad.class/1.1/Mon Oct 16 10:57:40 2006/-kb/
/NestedCollection$CollectionStore.class/1.1/Mon Oct 16 10:57:40 2006/-kb/
/NestedCollection$IndexedLoad.class/1.1/Mon Oct 16 10:57:40 2006/-kb/
/NestedCollection$IndexedStore.class/1.1/Mon Oct 16 10:57:40 2006/-kb/
/NestedCollection$IteratorLoad.class/1.1/Mon Oct 16 10:57:40 2006/-kb/
/NestedCollection.class/1.1/Mon Oct 16 10:57:40 2006/-kb/
/NestedStructure.class/1.1/Mon Oct 16 10:57:40 2006/-kb/
/ObjectBinding.class/1.1/Mon Oct 16 10:57:40 2006/-kb/
/ObjectStringConversion.class/1.1/Mon Oct 16 10:57:40 2006/-kb/
/OptionalStructureWrapper.class/1.1/Mon Oct 16 10:57:40 2006/-kb/
/PassThroughComponent.class/1.1/Mon Oct 16 10:57:40 2006/-kb/
/PrimitiveStringConversion.class/1.1/Mon Oct 16 10:57:40 2006/-kb/
/PropertyDefinition.class/1.1/Mon Oct 16 10:57:40 2006/-kb/
/StringConversion.class/1.1/Mon Oct 16 10:57:40 2006/-kb/
/StructureReference.class/1.1/Mon Oct 16 10:57:40 2006/-kb/
/ValueChild.class/1.1/Mon Oct 16 10:57:40 2006/-kb/
