# Supplementary material for: MetaQTL: a package of new computational methods for the meta-analysis of QTL mapping experiments
Source: BMC Bioinformatics. 2007 Feb 8;8:49. doi: 10.1186/1471-2105-8-49 (PMC1808479; doi:10.1186/1471-2105-8-49)
Supplement: Additional File 7 — MetaQTL Package : jar file and tutorial. This Zip archive contains both the MetaQTL JAR file and the files of the tutorial. [file 1471-2105-8-49-S7.zip › org.inra.metaqtl/lib-bin/org/jibx/binding/model/CVS/Entries]

/AttributeBase.class/1.1/Mon Oct 16 10:57:40 2006/-kb/
/BindingElement$1.class/1.1/Mon Oct 16 10:57:40 2006/-kb/
/BindingElement$UnmarshalWrapper.class/1.1/Mon Oct 16 10:57:40 2006/-kb/
/BindingElement.class/1.1/Mon Oct 16 10:57:40 2006/-kb/
/ClassHierarchyContext.class/1.1/Mon Oct 16 10:57:40 2006/-kb/
/ClassItemWrapper.class/1.1/Mon Oct 16 10:57:40 2006/-kb/
/ClassUtils.class/1.1/Mon Oct 16 10:57:40 2006/-kb/
/ClassWrapper.class/1.1/Mon Oct 16 10:57:40 2006/-kb/
/CollectionElement.class/1.1/Mon Oct 16 10:57:40 2006/-kb/
/ContainerElementBase.class/1.1/Mon Oct 16 10:57:40 2006/-kb/
/DefinitionContext.class/1.1/Mon Oct 16 10:57:40 2006/-kb/
/ElementBase.class/1.1/Mon Oct 16 10:57:40 2006/-kb/
/EmptyList.class/1.1/Mon Oct 16 10:57:40 2006/-kb/
/FormatElement.class/1.1/Mon Oct 16 10:57:40 2006/-kb/
/IClass.class/1.1/Mon Oct 16 10:57:40 2006/-kb/
/IClassItem.class/1.1/Mon Oct 16 10:57:40 2006/-kb/
/IClassLocator.class/1.1/Mon Oct 16 10:57:40 2006/-kb/
/IComponent.class/1.1/Mon Oct 16 10:57:40 2006/-kb/
/IncludeElement.class/1.1/Mon Oct 16 10:57:40 2006/-kb/
/InputElement.class/1.1/Mon Oct 16 10:57:40 2006/-kb/
/JiBX_bindingBindingElement_access.class/1.1/Mon Oct 16 10:57:40 2006/-kb/
/JiBX_bindingCollectionElement_access.class/1.1/Mon Oct 16 10:57:40 2006/-kb/
/JiBX_bindingContainerElementBase_access.class/1.1/Mon Oct 16 10:57:40 2006/-kb/
/JiBX_bindingFactory.class/1.1/Mon Oct 16 10:57:40 2006/-kb/
/JiBX_bindingFormatElement_access.class/1.1/Mon Oct 16 10:57:40 2006/-kb/
/JiBX_bindingIncludeElement_access.class/1.1/Mon Oct 16 10:57:40 2006/-kb/
/JiBX_bindingMappingElement_access.class/1.1/Mon Oct 16 10:57:40 2006/-kb/
/JiBX_bindingNamespaceElement_access.class/1.1/Mon Oct 16 10:57:40 2006/-kb/
/JiBX_bindingNestingElementBase_access.class/1.1/Mon Oct 16 10:57:40 2006/-kb/
/JiBX_bindingStructureElementBase_access.class/1.1/Mon Oct 16 10:57:40 2006/-kb/
/JiBX_bindingStructureElement_access.class/1.1/Mon Oct 16 10:57:40 2006/-kb/
/JiBX_bindingTemplateElementBase_access.class/1.1/Mon Oct 16 10:57:40 2006/-kb/
/JiBX_bindingValueElement_access.class/1.1/Mon Oct 16 10:57:40 2006/-kb/
/MappingElement.class/1.1/Mon Oct 16 10:57:40 2006/-kb/
/ModelVisitor.class/1.1/Mon Oct 16 10:57:40 2006/-kb/
/NameAttributes.class/1.1/Mon Oct 16 10:57:40 2006/-kb/
/NamespaceElement.class/1.1/Mon Oct 16 10:57:40 2006/-kb/
/NestingAttributes.class/1.1/Mon Oct 16 10:57:40 2006/-kb/
/NestingElementBase.class/1.1/Mon Oct 16 10:57:40 2006/-kb/
/ObjectAttributes.class/1.1/Mon Oct 16 10:57:40 2006/-kb/
/OutputElement.class/1.1/Mon Oct 16 10:57:40 2006/-kb/
/PropertyAttributes.class/1.1/Mon Oct 16 10:57:40 2006/-kb/
/RegistrationVisitor.class/1.1/Mon Oct 16 10:57:40 2006/-kb/
/SplitElement.class/1.1/Mon Oct 16 10:57:40 2006/-kb/
/StringAttributes.class/1.1/Mon Oct 16 10:57:40 2006/-kb/
/StructureAttributes.class/1.1/Mon Oct 16 10:57:40 2006/-kb/
/StructureElement.class/1.1/Mon Oct 16 10:57:40 2006/-kb/
/StructureElementBase.class/1.1/Mon Oct 16 10:57:40 2006/-kb/
/TemplateElement.class/1.1/Mon Oct 16 10:57:40 2006/-kb/
/TemplateElementBase.class/1.1/Mon Oct 16 10:57:40 2006/-kb/
/TreeContext.class/1.1/Mon Oct 16 10:57:40 2006/-kb/
/ValidationContext$1.class/1.1/Mon Oct 16 10:57:40 2006/-kb/
/ValidationContext$PrevalidationVisitor.class/1.1/Mon Oct 16 10:57:40 2006/-kb/
/ValidationContext$ValidationVisitor.class/1.1/Mon Oct 16 10:57:40 2006/-kb/
/ValidationContext.class/1.1/Mon Oct 16 10:57:40 2006/-kb/
/ValidationProblem.class/1.1/Mon Oct 16 10:57:40 2006/-kb/
/ValueElement.class/1.1/Mon Oct 16 10:57:40 2006/-kb/
