# Supplementary material for: MetaQTL: a package of new computational methods for the meta-analysis of QTL mapping experiments
Source: BMC Bioinformatics. 2007 Feb 8;8:49. doi: 10.1186/1471-2105-8-49 (PMC1808479; doi:10.1186/1471-2105-8-49)
Supplement: Additional File 7 — MetaQTL Package : jar file and tutorial. This Zip archive contains both the MetaQTL JAR file and the files of the tutorial. [file 1471-2105-8-49-S7.zip › org.inra.metaqtl/lib-bin/org/jibx/extras/CVS/Entries]

/BindingSelector.class/1.1/Mon Oct 16 10:57:57 2006/-kb/
/DiscardElementMapper.class/1.1/Mon Oct 16 10:57:57 2006/-kb/
/DiscardListMapper.class/1.1/Mon Oct 16 10:57:57 2006/-kb/
/DocumentComparator.class/1.1/Mon Oct 16 10:57:57 2006/-kb/
/DocumentModelMapperBase.class/1.1/Mon Oct 16 10:57:57 2006/-kb/
/Dom4JElementMapper.class/1.1/Mon Oct 16 10:57:57 2006/-kb/
/Dom4JListMapper.class/1.1/Mon Oct 16 10:57:57 2006/-kb/
/Dom4JMapperBase.class/1.1/Mon Oct 16 10:57:57 2006/-kb/
/DomElementMapper.class/1.1/Mon Oct 16 10:57:57 2006/-kb/
/DomFragmentMapper.class/1.1/Mon Oct 16 10:57:57 2006/-kb/
/DomListMapper.class/1.1/Mon Oct 16 10:57:57 2006/-kb/
/DomMapperBase.class/1.1/Mon Oct 16 10:57:57 2006/-kb/
/HashMapperStringToComplex.class/1.1/Mon Oct 16 10:57:57 2006/-kb/
/HashMapperStringToSchemaType.class/1.1/Mon Oct 16 10:57:57 2006/-kb/
/IdDefRefMapperBase.class/1.1/Mon Oct 16 10:57:57 2006/-kb/
/IdRefMapperBase.class/1.1/Mon Oct 16 10:57:57 2006/-kb/
/ObjectArrayMapper.class/1.1/Mon Oct 16 10:57:57 2006/-kb/
/TestRoundtrip.class/1.1/Mon Oct 16 10:57:57 2006/-kb/
/TypedArrayMapper.class/1.1/Mon Oct 16 10:57:57 2006/-kb/
