# Supplementary material for: MetaQTL: a package of new computational methods for the meta-analysis of QTL mapping experiments
Source: BMC Bioinformatics. 2007 Feb 8;8:49. doi: 10.1186/1471-2105-8-49 (PMC1808479; doi:10.1186/1471-2105-8-49)
Supplement: Additional File 7 — MetaQTL Package : jar file and tutorial. This Zip archive contains both the MetaQTL JAR file and the files of the tutorial. [file 1471-2105-8-49-S7.zip › org.inra.metaqtl/lib-bin/org/jibx/runtime/impl/CVS/Entries]

/BackFillArray.class/1.1/Mon Oct 16 10:58:06 2006/-kb/
/BackFillHolder.class/1.1/Mon Oct 16 10:58:06 2006/-kb/
/BackFillReference.class/1.1/Mon Oct 16 10:58:06 2006/-kb/
/GenericXMLWriter.class/1.1/Mon Oct 16 10:58:06 2006/-kb/
/ISO88591Escaper.class/1.1/Mon Oct 16 10:58:06 2006/-kb/
/ISO88591StreamWriter.class/1.1/Mon Oct 16 10:58:06 2006/-kb/
/ITrackSourceImpl.class/1.1/Mon Oct 16 10:58:06 2006/-kb/
/InputStreamWrapper$1.class/1.1/Mon Oct 16 10:58:06 2006/-kb/
/InputStreamWrapper$WrappedStream.class/1.1/Mon Oct 16 10:58:06 2006/-kb/
/InputStreamWrapper$WrappedStreamISO88591Reader.class/1.1/Mon Oct 16 10:58:06 2006/-kb/
/InputStreamWrapper$WrappedStreamUTF8Reader.class/1.1/Mon Oct 16 10:58:06 2006/-kb/
/InputStreamWrapper.class/1.1/Mon Oct 16 10:58:06 2006/-kb/
/MarshallingContext.class/1.1/Mon Oct 16 10:58:06 2006/-kb/
/StreamWriterBase.class/1.1/Mon Oct 16 10:58:06 2006/-kb/
/USASCIIEscaper.class/1.1/Mon Oct 16 10:58:06 2006/-kb/
/UTF8Escaper.class/1.1/Mon Oct 16 10:58:06 2006/-kb/
/UTF8StreamWriter.class/1.1/Mon Oct 16 10:58:06 2006/-kb/
/UnmarshallingContext.class/1.1/Mon Oct 16 10:58:06 2006/-kb/
/XMLWriterBase$DeclarationInfo.class/1.1/Mon Oct 16 10:58:06 2006/-kb/
/XMLWriterBase.class/1.1/Mon Oct 16 10:58:06 2006/-kb/
