# Supplementary material for: MetaQTL: a package of new computational methods for the meta-analysis of QTL mapping experiments
Source: BMC Bioinformatics. 2007 Feb 8;8:49. doi: 10.1186/1471-2105-8-49 (PMC1808479; doi:10.1186/1471-2105-8-49)
Supplement: Additional File 7 — MetaQTL Package : jar file and tutorial. This Zip archive contains both the MetaQTL JAR file and the files of the tutorial. [file 1471-2105-8-49-S7.zip › org.inra.metaqtl/lib-bin/org/jibx/runtime/CVS/Entries]

/BindingDirectory.class/1.1/Mon Oct 16 10:58:06 2006/-kb/
/EnumSet$1.class/1.1/Mon Oct 16 10:58:06 2006/-kb/
/EnumSet$EnumItem.class/1.1/Mon Oct 16 10:58:06 2006/-kb/
/EnumSet.class/1.1/Mon Oct 16 10:58:06 2006/-kb/
/IAbstractMarshaller.class/1.1/Mon Oct 16 10:58:06 2006/-kb/
/IAliasable.class/1.1/Mon Oct 16 10:58:06 2006/-kb/
/IBindingFactory.class/1.1/Mon Oct 16 10:58:06 2006/-kb/
/ICharacterEscaper.class/1.1/Mon Oct 16 10:58:06 2006/-kb/
/IMarshallable.class/1.1/Mon Oct 16 10:58:06 2006/-kb/
/IMarshaller.class/1.1/Mon Oct 16 10:58:06 2006/-kb/
/IMarshallingContext.class/1.1/Mon Oct 16 10:58:06 2006/-kb/
/ITrackSource.class/1.1/Mon Oct 16 10:58:06 2006/-kb/
/IUnmarshallable.class/1.1/Mon Oct 16 10:58:06 2006/-kb/
/IUnmarshaller.class/1.1/Mon Oct 16 10:58:06 2006/-kb/
/IUnmarshallingContext.class/1.1/Mon Oct 16 10:58:06 2006/-kb/
/IXMLWriter.class/1.1/Mon Oct 16 10:58:06 2006/-kb/
/JiBXException.class/1.1/Mon Oct 16 10:58:06 2006/-kb/
/RecoverableException.class/1.1/Mon Oct 16 10:58:06 2006/-kb/
/UnrecoverableException.class/1.1/Mon Oct 16 10:58:06 2006/-kb/
/Utility.class/1.1/Mon Oct 16 10:58:06 2006/-kb/
/ValidationException.class/1.1/Mon Oct 16 10:58:06 2006/-kb/
D/impl////
